# Supplementary material for: Development of RIKEN Plant Metabolome MetaDatabase
Source: Plant Cell Physiol. 2021 Dec 17;63(3):433–40. doi: 10.1093/pcp/pcab173 (PMC8917833; doi:10.1093/pcp/pcab173)
Supplement: pcab173_Supp [file pcab173_supp.zip]

Archive with 5 entries (5 files):
- pcp-2021-e-00297-File006.pdf
- pcp-2021-e-00297-File007.pdf
- pcp-2021-e-00297-File008.pdf
- pcp-2021-e-00297-File009.pdf
- pcp-2021-e-00297-File010.xlsx
