# Supplementary material for: Development of RIKEN Plant Metabolome MetaDatabase
Source: Plant Cell Physiol. 2021 Dec 17;63(3):433–40. doi: 10.1093/pcp/pcab173 (PMC8917833; doi:10.1093/pcp/pcab173)
Supplement: pcab173_Supp [file pcab173_supp.zip › pcp-2021-e-00297-File010.xlsx]

## Sheet: Table S1
Supplementary Table S1. Summary of all data in RIKEN PMM. It includes Project IDs, sample IDs, species name, analysis methods, and data provider name. KDRI, Kazusa DNA Research Institute.
Project ID	Description	Sample ID	NCBI Taxonomy ID	Species Name	Analysis Method	Data Provider
RPMM0001	Unbiased characterization of genotype-dependent metabolic regulations by metabolomic approach in Arabidopsis thaliana	RPMM0001_L_45_1	3702	Arabidopsis thaliana	GC-MS	RIKEN
		RPMM0001_L_05_1	3702	Arabidopsis thaliana	GC-MS	RIKEN
		RPMM0001_L_30_1	3702	Arabidopsis thaliana	GC-MS	RIKEN
		RPMM0001_L_18_1	3702	Arabidopsis thaliana	GC-MS	RIKEN
		RPMM0001_L_21_1	3702	Arabidopsis thaliana	GC-MS	RIKEN
		RPMM0001_L_47_1	3702	Arabidopsis thaliana	GC-MS	RIKEN
		RPMM0001_L_36_1	3702	Arabidopsis thaliana	GC-MS	RIKEN
		RPMM0001_L_02_1	3702	Arabidopsis thaliana	GC-MS	RIKEN
		RPMM0001_L_06_1	3702	Arabidopsis thaliana	GC-MS	RIKEN
		RPMM0001_L_50_1	3702	Arabidopsis thaliana	GC-MS	RIKEN
		RPMM0001_L_38_1	3702	Arabidopsis thaliana	GC-MS	RIKEN
		RPMM0001_L_09_1	3702	Arabidopsis thaliana	GC-MS	RIKEN
		RPMM0001_L_31_1	3702	Arabidopsis thaliana	GC-MS	RIKEN
		RPMM0001_L_19_1	3702	Arabidopsis thaliana	GC-MS	RIKEN
		RPMM0001_L_51_1	3702	Arabidopsis thaliana	GC-MS	RIKEN
		RPMM0001_L_10_1	3702	Arabidopsis thaliana	GC-MS	RIKEN
		RPMM0001_L_12_1	3702	Arabidopsis thaliana	GC-MS	RIKEN
		RPMM0001_L_57_1	3702	Arabidopsis thaliana	GC-MS	RIKEN
		RPMM0001_L_04_1	3702	Arabidopsis thaliana	GC-MS	RIKEN
		RPMM0001_L_03_1	3702	Arabidopsis thaliana	GC-MS	RIKEN
		RPMM0001_L_20_1	3702	Arabidopsis thaliana	GC-MS	RIKEN
		RPMM0001_L_44_1	3702	Arabidopsis thaliana	GC-MS	RIKEN
		RPMM0001_L_42_1	3702	Arabidopsis thaliana	GC-MS	RIKEN
		RPMM0001_L_13_1	3702	Arabidopsis thaliana	GC-MS	RIKEN
		RPMM0001_L_22_1	3702	Arabidopsis thaliana	GC-MS	RIKEN
		RPMM0001_L_26_1	3702	Arabidopsis thaliana	GC-MS	RIKEN
		RPMM0001_L_48_1	3702	Arabidopsis thaliana	GC-MS	RIKEN
		RPMM0001_L_53_1	3702	Arabidopsis thaliana	GC-MS	RIKEN
		RPMM0001_L_60_1	3702	Arabidopsis thaliana	GC-MS	RIKEN
		RPMM0001_L_37_1	3702	Arabidopsis thaliana	GC-MS	RIKEN
		RPMM0001_L_01_1	3702	Arabidopsis thaliana	GC-MS	RIKEN
		RPMM0001_L_11_1	3702	Arabidopsis thaliana	GC-MS	RIKEN
		RPMM0001_L_46_1	3702	Arabidopsis thaliana	GC-MS	RIKEN
		RPMM0001_L_39_1	3702	Arabidopsis thaliana	GC-MS	RIKEN
		RPMM0001_L_34_1	3702	Arabidopsis thaliana	GC-MS	RIKEN
		RPMM0001_L_08_1	3702	Arabidopsis thaliana	GC-MS	RIKEN
		RPMM0001_L_17_1	3702	Arabidopsis thaliana	GC-MS	RIKEN
		RPMM0001_L_54_1	3702	Arabidopsis thaliana	GC-MS	RIKEN
		RPMM0001_L_40_1	3702	Arabidopsis thaliana	GC-MS	RIKEN
		RPMM0001_L_24_1	3702	Arabidopsis thaliana	GC-MS	RIKEN
		RPMM0001_L_23_1	3702	Arabidopsis thaliana	GC-MS	RIKEN
		RPMM0001_L_25_1	3702	Arabidopsis thaliana	GC-MS	RIKEN
		RPMM0001_L_35_1	3702	Arabidopsis thaliana	GC-MS	RIKEN
		RPMM0001_L_28_1	3702	Arabidopsis thaliana	GC-MS	RIKEN
		RPMM0001_L_27_1	3702	Arabidopsis thaliana	GC-MS	RIKEN
		RPMM0001_L_52_1	3702	Arabidopsis thaliana	GC-MS	RIKEN
		RPMM0001_L_32_1	3702	Arabidopsis thaliana	GC-MS	RIKEN
		RPMM0001_L_29_1	3702	Arabidopsis thaliana	GC-MS	RIKEN
		RPMM0001_L_16_1	3702	Arabidopsis thaliana	GC-MS	RIKEN
		RPMM0001_L_33_1	3702	Arabidopsis thaliana	GC-MS	RIKEN
RPMM0002	Metabolomic Characterization of Knockout Mutants in Arabidopsis: Development of a Metabolite Profiling Database for Knockout Mutants in Arabidopsis	RPMM0002_MeKO_12_23_1	3702	Arabidopsis thaliana	GC-MS	RIKEN
		RPMM0002_MeKO_11_35_1	3702	Arabidopsis thaliana	GC-MS	RIKEN
		RPMM0002_MeKO_12_26_1	3702	Arabidopsis thaliana	GC-MS	RIKEN
		RPMM0002_MeKO_04_25_1	3702	Arabidopsis thaliana	GC-MS	RIKEN
		RPMM0002_MeKO_10_04_1	3702	Arabidopsis thaliana	GC-MS	RIKEN
		RPMM0002_MeKO_08_44_1	3702	Arabidopsis thaliana	GC-MS	RIKEN
		RPMM0002_MeKO_01_28_1	3702	Arabidopsis thaliana	GC-MS	RIKEN
		RPMM0002_MeKO_06_28_1	3702	Arabidopsis thaliana	GC-MS	RIKEN
		RPMM0002_MeKO_01_34_1	3702	Arabidopsis thaliana	GC-MS	RIKEN
		RPMM0002_MeKO_10_83_1	3702	Arabidopsis thaliana	GC-MS	RIKEN
		RPMM0002_MeKO_10_77_1	3702	Arabidopsis thaliana	GC-MS	RIKEN
		RPMM0002_MeKO_04_04_1	3702	Arabidopsis thaliana	GC-MS	RIKEN
		RPMM0002_MeKO_10_40_1	3702	Arabidopsis thaliana	GC-MS	RIKEN
		RPMM0002_MeKO_06_67_1	3702	Arabidopsis thaliana	GC-MS	RIKEN
		RPMM0002_MeKO_06_44_1	3702	Arabidopsis thaliana	GC-MS	RIKEN
		RPMM0002_MeKO_02_20_1	3702	Arabidopsis thaliana	GC-MS	RIKEN
		RPMM0002_MeKO_12_39_1	3702	Arabidopsis thaliana	GC-MS	RIKEN
		RPMM0002_MeKO_04_48_1	3702	Arabidopsis thaliana	GC-MS	RIKEN
		RPMM0002_MeKO_08_10_1	3702	Arabidopsis thaliana	GC-MS	RIKEN
		RPMM0002_MeKO_05_34_1	3702	Arabidopsis thaliana	GC-MS	RIKEN
		RPMM0002_MeKO_07_26_1	3702	Arabidopsis thaliana	GC-MS	RIKEN
		RPMM0002_MeKO_04_33_1	3702	Arabidopsis thaliana	GC-MS	RIKEN
		RPMM0002_MeKO_08_05_1	3702	Arabidopsis thaliana	GC-MS	RIKEN
		RPMM0002_MeKO_03_06_1	3702	Arabidopsis thaliana	GC-MS	RIKEN
		RPMM0002_MeKO_07_34_1	3702	Arabidopsis thaliana	GC-MS	RIKEN
		RPMM0002_MeKO_09_59_1	3702	Arabidopsis thaliana	GC-MS	RIKEN
		RPMM0002_Cont_20_1	3702	Arabidopsis thaliana	GC-MS	RIKEN
		RPMM0002_MeKO_10_14_1	3702	Arabidopsis thaliana	GC-MS	RIKEN
		RPMM0002_MeKO_02_27_1	3702	Arabidopsis thaliana	GC-MS	RIKEN
		RPMM0002_MeKO_08_17_1	3702	Arabidopsis thaliana	GC-MS	RIKEN
		RPMM0002_MeKO_04_21_1	3702	Arabidopsis thaliana	GC-MS	RIKEN
		RPMM0002_MeKO_09_50_1	3702	Arabidopsis thaliana	GC-MS	RIKEN
		RPMM0002_MeKO_09_26_1	3702	Arabidopsis thaliana	GC-MS	RIKEN
		RPMM0002_MeKO_12_28_1	3702	Arabidopsis thaliana	GC-MS	RIKEN
		RPMM0002_MeKO_10_46_1	3702	Arabidopsis thaliana	GC-MS	RIKEN
		RPMM0002_MeKO_06_22_1	3702	Arabidopsis thaliana	GC-MS	RIKEN
		RPMM0002_MeKO_11_23_1	3702	Arabidopsis thaliana	GC-MS	RIKEN
		RPMM0002_MeKO_01_30_1	3702	Arabidopsis thaliana	GC-MS	RIKEN
		RPMM0002_Cont_06_1	3702	Arabidopsis thaliana	GC-MS	RIKEN
		RPMM0002_MeKO_04_13_1	3702	Arabidopsis thaliana	GC-MS	RIKEN
		RPMM0002_MeKO_06_08_1	3702	Arabidopsis thaliana	GC-MS	RIKEN
		RPMM0002_MeKO_02_32_1	3702	Arabidopsis thaliana	GC-MS	RIKEN
		RPMM0002_MeKO_04_38_1	3702	Arabidopsis thaliana	GC-MS	RIKEN
		RPMM0002_MeKO_10_45_1	3702	Arabidopsis thaliana	GC-MS	RIKEN
		RPMM0002_MeKO_08_29_1	3702	Arabidopsis thaliana	GC-MS	RIKEN
		RPMM0002_MeKO_06_19_1	3702	Arabidopsis thaliana	GC-MS	RIKEN
		RPMM0002_MeKO_04_43_1	3702	Arabidopsis thaliana	GC-MS	RIKEN
		RPMM0002_MeKO_02_14_1	3702	Arabidopsis thaliana	GC-MS	RIKEN
		RPMM0002_MeKO_06_62_1	3702	Arabidopsis thaliana	GC-MS	RIKEN
		RPMM0002_MeKO_08_45_1	3702	Arabidopsis thaliana	GC-MS	RIKEN
		RPMM0002_MeKO_07_37_1	3702	Arabidopsis thaliana	GC-MS	RIKEN
		RPMM0002_MeKO_09_07_1	3702	Arabidopsis thaliana	GC-MS	RIKEN
		RPMM0002_MeKO_04_14_1	3702	Arabidopsis thaliana	GC-MS	RIKEN
		RPMM0002_MeKO_02_21_1	3702	Arabidopsis thaliana	GC-MS	RIKEN
		RPMM0002_MeKO_08_22_1	3702	Arabidopsis thaliana	GC-MS	RIKEN
		RPMM0002_MeKO_04_36_1	3702	Arabidopsis thaliana	GC-MS	RIKEN
		RPMM0002_MeKO_03_42_1	3702	Arabidopsis thaliana	GC-MS	RIKEN
		RPMM0002_MeKO_06_69_1	3702	Arabidopsis thaliana	GC-MS	RIKEN
		RPMM0002_MeKO_10_34_1	3702	Arabidopsis thaliana	GC-MS	RIKEN
		RPMM0002_MeKO_09_21_1	3702	Arabidopsis thaliana	GC-MS	RIKEN
		RPMM0002_MeKO_03_08_1	3702	Arabidopsis thaliana	GC-MS	RIKEN
		RPMM0002_MeKO_09_48_1	3702	Arabidopsis thaliana	GC-MS	RIKEN
		RPMM0002_MeKO_08_09_1	3702	Arabidopsis thaliana	GC-MS	RIKEN
		RPMM0002_MeKO_02_12_1	3702	Arabidopsis thaliana	GC-MS	RIKEN
		RPMM0002_MeKO_06_17_1	3702	Arabidopsis thaliana	GC-MS	RIKEN
		RPMM0002_MeKO_04_40_1	3702	Arabidopsis thaliana	GC-MS	RIKEN
		RPMM0002_MeKO_05_01_1	3702	Arabidopsis thaliana	GC-MS	RIKEN
		RPMM0002_MeKO_11_04_1	3702	Arabidopsis thaliana	GC-MS	RIKEN
		RPMM0002_MeKO_10_41_1	3702	Arabidopsis thaliana	GC-MS	RIKEN
		RPMM0002_MeKO_12_29_1	3702	Arabidopsis thaliana	GC-MS	RIKEN
		RPMM0002_MeKO_07_42_1	3702	Arabidopsis thaliana	GC-MS	RIKEN
		RPMM0002_MeKO_05_08_1	3702	Arabidopsis thaliana	GC-MS	RIKEN
		RPMM0002_MeKO_09_14_1	3702	Arabidopsis thaliana	GC-MS	RIKEN
		RPMM0002_MeKO_08_31_1	3702	Arabidopsis thaliana	GC-MS	RIKEN
		RPMM0002_MeKO_11_12_1	3702	Arabidopsis thaliana	GC-MS	RIKEN
		RPMM0002_MeKO_10_63_1	3702	Arabidopsis thaliana	GC-MS	RIKEN
		RPMM0002_MeKO_10_48_1	3702	Arabidopsis thaliana	GC-MS	RIKEN
		RPMM0002_MeKO_02_09_1	3702	Arabidopsis thaliana	GC-MS	RIKEN
		RPMM0002_MeKO_02_38_1	3702	Arabidopsis thaliana	GC-MS	RIKEN
		RPMM0002_MeKO_01_41_1	3702	Arabidopsis thaliana	GC-MS	RIKEN
		RPMM0002_MeKO_07_44_1	3702	Arabidopsis thaliana	GC-MS	RIKEN
		RPMM0002_MeKO_03_46_1	3702	Arabidopsis thaliana	GC-MS	RIKEN
		RPMM0002_MeKO_06_21_1	3702	Arabidopsis thaliana	GC-MS	RIKEN
		RPMM0002_MeKO_11_40_1	3702	Arabidopsis thaliana	GC-MS	RIKEN
		RPMM0002_MeKO_07_33_1	3702	Arabidopsis thaliana	GC-MS	RIKEN
		RPMM0002_MeKO_11_14_1	3702	Arabidopsis thaliana	GC-MS	RIKEN
		RPMM0002_MeKO_05_17_1	3702	Arabidopsis thaliana	GC-MS	RIKEN
		RPMM0002_MeKO_09_52_1	3702	Arabidopsis thaliana	GC-MS	RIKEN
		RPMM0002_MeKO_02_31_1	3702	Arabidopsis thaliana	GC-MS	RIKEN
		RPMM0002_MeKO_07_09_1	3702	Arabidopsis thaliana	GC-MS	RIKEN
		RPMM0002_MeKO_01_24_1	3702	Arabidopsis thaliana	GC-MS	RIKEN
		RPMM0002_MeKO_10_54_1	3702	Arabidopsis thaliana	GC-MS	RIKEN
		RPMM0002_MeKO_03_26_1	3702	Arabidopsis thaliana	GC-MS	RIKEN
		RPMM0002_MeKO_01_26_1	3702	Arabidopsis thaliana	GC-MS	RIKEN
		RPMM0002_Cont_22_1	3702	Arabidopsis thaliana	GC-MS	RIKEN
		RPMM0002_MeKO_07_18_1	3702	Arabidopsis thaliana	GC-MS	RIKEN
		RPMM0002_MeKO_06_72_1	3702	Arabidopsis thaliana	GC-MS	RIKEN
		RPMM0002_MeKO_09_23_1	3702	Arabidopsis thaliana	GC-MS	RIKEN
		RPMM0002_MeKO_08_06_1	3702	Arabidopsis thaliana	GC-MS	RIKEN
		RPMM0002_MeKO_04_31_1	3702	Arabidopsis thaliana	GC-MS	RIKEN
		RPMM0002_MeKO_10_62_1	3702	Arabidopsis thaliana	GC-MS	RIKEN
		RPMM0002_MeKO_09_25_1	3702	Arabidopsis thaliana	GC-MS	RIKEN
		RPMM0002_MeKO_09_45_1	3702	Arabidopsis thaliana	GC-MS	RIKEN
		RPMM0002_MeKO_01_38_1	3702	Arabidopsis thaliana	GC-MS	RIKEN
		RPMM0002_MeKO_03_31_1	3702	Arabidopsis thaliana	GC-MS	RIKEN
		RPMM0002_MeKO_04_03_1	3702	Arabidopsis thaliana	GC-MS	RIKEN
		RPMM0002_MeKO_09_51_1	3702	Arabidopsis thaliana	GC-MS	RIKEN
		RPMM0002_MeKO_02_15_1	3702	Arabidopsis thaliana	GC-MS	RIKEN
		RPMM0002_MeKO_06_32_1	3702	Arabidopsis thaliana	GC-MS	RIKEN
		RPMM0002_MeKO_05_39_1	3702	Arabidopsis thaliana	GC-MS	RIKEN
		RPMM0002_MeKO_01_17_1	3702	Arabidopsis thaliana	GC-MS	RIKEN
		RPMM0002_MeKO_08_24_1	3702	Arabidopsis thaliana	GC-MS	RIKEN
		RPMM0002_MeKO_09_54_1	3702	Arabidopsis thaliana	GC-MS	RIKEN
		RPMM0002_MeKO_06_54_1	3702	Arabidopsis thaliana	GC-MS	RIKEN
		RPMM0002_MeKO_10_38_1	3702	Arabidopsis thaliana	GC-MS	RIKEN
		RPMM0002_MeKO_10_57_1	3702	Arabidopsis thaliana	GC-MS	RIKEN
		RPMM0002_MeKO_10_22_1	3702	Arabidopsis thaliana	GC-MS	RIKEN
		RPMM0002_MeKO_11_07_1	3702	Arabidopsis thaliana	GC-MS	RIKEN
		RPMM0002_MeKO_09_27_1	3702	Arabidopsis thaliana	GC-MS	RIKEN
		RPMM0002_MeKO_10_64_1	3702	Arabidopsis thaliana	GC-MS	RIKEN
		RPMM0002_MeKO_01_33_1	3702	Arabidopsis thaliana	GC-MS	RIKEN
		RPMM0002_MeKO_02_07_1	3702	Arabidopsis thaliana	GC-MS	RIKEN
		RPMM0002_MeKO_01_27_1	3702	Arabidopsis thaliana	GC-MS	RIKEN
		RPMM0002_MeKO_05_38_1	3702	Arabidopsis thaliana	GC-MS	RIKEN
		RPMM0002_MeKO_03_10_1	3702	Arabidopsis thaliana	GC-MS	RIKEN
		RPMM0002_MeKO_01_01_1	3702	Arabidopsis thaliana	GC-MS	RIKEN
		RPMM0002_MeKO_08_19_1	3702	Arabidopsis thaliana	GC-MS	RIKEN
		RPMM0002_MeKO_12_20_1	3702	Arabidopsis thaliana	GC-MS	RIKEN
		RPMM0002_MeKO_02_44_1	3702	Arabidopsis thaliana	GC-MS	RIKEN
		RPMM0002_MeKO_03_33_1	3702	Arabidopsis thaliana	GC-MS	RIKEN
		RPMM0002_MeKO_09_46_1	3702	Arabidopsis thaliana	GC-MS	RIKEN
		RPMM0002_MeKO_04_41_1	3702	Arabidopsis thaliana	GC-MS	RIKEN
		RPMM0002_MeKO_10_60_1	3702	Arabidopsis thaliana	GC-MS	RIKEN
		RPMM0002_MeKO_02_16_1	3702	Arabidopsis thaliana	GC-MS	RIKEN
		RPMM0002_MeKO_10_50_1	3702	Arabidopsis thaliana	GC-MS	RIKEN
		RPMM0002_MeKO_04_23_1	3702	Arabidopsis thaliana	GC-MS	RIKEN
		RPMM0002_MeKO_07_27_1	3702	Arabidopsis thaliana	GC-MS	RIKEN
		RPMM0002_MeKO_12_14_1	3702	Arabidopsis thaliana	GC-MS	RIKEN
		RPMM0002_MeKO_06_05_1	3702	Arabidopsis thaliana	GC-MS	RIKEN
		RPMM0002_MeKO_07_47_1	3702	Arabidopsis thaliana	GC-MS	RIKEN
		RPMM0002_MeKO_10_28_1	3702	Arabidopsis thaliana	GC-MS	RIKEN
		RPMM0002_MeKO_06_61_1	3702	Arabidopsis thaliana	GC-MS	RIKEN
		RPMM0002_MeKO_12_34_1	3702	Arabidopsis thaliana	GC-MS	RIKEN
		RPMM0002_MeKO_06_04_1	3702	Arabidopsis thaliana	GC-MS	RIKEN
		RPMM0002_MeKO_08_13_1	3702	Arabidopsis thaliana	GC-MS	RIKEN
		RPMM0002_MeKO_06_24_1	3702	Arabidopsis thaliana	GC-MS	RIKEN
		RPMM0002_MeKO_09_35_1	3702	Arabidopsis thaliana	GC-MS	RIKEN
		RPMM0002_MeKO_11_48_1	3702	Arabidopsis thaliana	GC-MS	RIKEN
		RPMM0002_MeKO_01_02_1	3702	Arabidopsis thaliana	GC-MS	RIKEN
		RPMM0002_MeKO_03_45_1	3702	Arabidopsis thaliana	GC-MS	RIKEN
		RPMM0002_MeKO_06_39_1	3702	Arabidopsis thaliana	GC-MS	RIKEN
		RPMM0002_MeKO_11_38_1	3702	Arabidopsis thaliana	GC-MS	RIKEN
		RPMM0002_MeKO_06_15_1	3702	Arabidopsis thaliana	GC-MS	RIKEN
		RPMM0002_MeKO_11_33_1	3702	Arabidopsis thaliana	GC-MS	RIKEN
		RPMM0002_Cont_09_1	3702	Arabidopsis thaliana	GC-MS	RIKEN
		RPMM0002_MeKO_06_14_1	3702	Arabidopsis thaliana	GC-MS	RIKEN
		RPMM0002_MeKO_10_25_1	3702	Arabidopsis thaliana	GC-MS	RIKEN
		RPMM0002_Cont_12_1	3702	Arabidopsis thaliana	GC-MS	RIKEN
		RPMM0002_MeKO_10_72_1	3702	Arabidopsis thaliana	GC-MS	RIKEN
		RPMM0002_MeKO_06_46_1	3702	Arabidopsis thaliana	GC-MS	RIKEN
		RPMM0002_MeKO_06_47_1	3702	Arabidopsis thaliana	GC-MS	RIKEN
		RPMM0002_MeKO_03_48_1	3702	Arabidopsis thaliana	GC-MS	RIKEN
		RPMM0002_MeKO_04_47_1	3702	Arabidopsis thaliana	GC-MS	RIKEN
		RPMM0002_MeKO_04_15_1	3702	Arabidopsis thaliana	GC-MS	RIKEN
		RPMM0002_MeKO_02_23_1	3702	Arabidopsis thaliana	GC-MS	RIKEN
		RPMM0002_MeKO_02_22_1	3702	Arabidopsis thaliana	GC-MS	RIKEN
		RPMM0002_MeKO_11_05_1	3702	Arabidopsis thaliana	GC-MS	RIKEN
		RPMM0002_MeKO_05_11_1	3702	Arabidopsis thaliana	GC-MS	RIKEN
		RPMM0002_MeKO_10_82_1	3702	Arabidopsis thaliana	GC-MS	RIKEN
		RPMM0002_MeKO_04_46_1	3702	Arabidopsis thaliana	GC-MS	RIKEN
		RPMM0002_MeKO_07_35_1	3702	Arabidopsis thaliana	GC-MS	RIKEN
		RPMM0002_MeKO_04_11_1	3702	Arabidopsis thaliana	GC-MS	RIKEN
		RPMM0002_MeKO_11_46_1	3702	Arabidopsis thaliana	GC-MS	RIKEN
		RPMM0002_MeKO_12_12_1	3702	Arabidopsis thaliana	GC-MS	RIKEN
		RPMM0002_MeKO_06_31_1	3702	Arabidopsis thaliana	GC-MS	RIKEN
		RPMM0002_MeKO_09_37_1	3702	Arabidopsis thaliana	GC-MS	RIKEN
		RPMM0002_MeKO_10_80_1	3702	Arabidopsis thaliana	GC-MS	RIKEN
		RPMM0002_MeKO_03_37_1	3702	Arabidopsis thaliana	GC-MS	RIKEN
		RPMM0002_MeKO_06_26_1	3702	Arabidopsis thaliana	GC-MS	RIKEN
		RPMM0002_MeKO_09_42_1	3702	Arabidopsis thaliana	GC-MS	RIKEN
		RPMM0002_MeKO_05_07_2	3702	Arabidopsis thaliana	GC-MS	RIKEN
		RPMM0002_MeKO_11_08_1	3702	Arabidopsis thaliana	GC-MS	RIKEN
		RPMM0002_MeKO_11_42_1	3702	Arabidopsis thaliana	GC-MS	RIKEN
		RPMM0002_MeKO_12_06_1	3702	Arabidopsis thaliana	GC-MS	RIKEN
		RPMM0002_MeKO_11_41_1	3702	Arabidopsis thaliana	GC-MS	RIKEN
		RPMM0002_MeKO_10_66_1	3702	Arabidopsis thaliana	GC-MS	RIKEN
		RPMM0002_MeKO_01_40_1	3702	Arabidopsis thaliana	GC-MS	RIKEN
		RPMM0002_MeKO_01_32_1	3702	Arabidopsis thaliana	GC-MS	RIKEN
		RPMM0002_MeKO_07_01_1	3702	Arabidopsis thaliana	GC-MS	RIKEN
		RPMM0002_MeKO_03_14_1	3702	Arabidopsis thaliana	GC-MS	RIKEN
		RPMM0002_MeKO_06_68_1	3702	Arabidopsis thaliana	GC-MS	RIKEN
		RPMM0002_MeKO_11_39_1	3702	Arabidopsis thaliana	GC-MS	RIKEN
		RPMM0002_MeKO_06_71_1	3702	Arabidopsis thaliana	GC-MS	RIKEN
		RPMM0002_MeKO_11_26_1	3702	Arabidopsis thaliana	GC-MS	RIKEN
		RPMM0002_MeKO_03_28_1	3702	Arabidopsis thaliana	GC-MS	RIKEN
		RPMM0002_MeKO_03_15_1	3702	Arabidopsis thaliana	GC-MS	RIKEN
		RPMM0002_MeKO_05_15_1	3702	Arabidopsis thaliana	GC-MS	RIKEN
		RPMM0002_MeKO_04_44_1	3702	Arabidopsis thaliana	GC-MS	RIKEN
		RPMM0002_MeKO_04_32_1	3702	Arabidopsis thaliana	GC-MS	RIKEN
		RPMM0002_MeKO_06_11_1	3702	Arabidopsis thaliana	GC-MS	RIKEN
		RPMM0002_MeKO_04_18_1	3702	Arabidopsis thaliana	GC-MS	RIKEN
		RPMM0002_MeKO_10_06_1	3702	Arabidopsis thaliana	GC-MS	RIKEN
		RPMM0002_Cont17_1	3702	Arabidopsis thaliana	GC-MS	RIKEN
		RPMM0002_MeKO_12_09_1	3702	Arabidopsis thaliana	GC-MS	RIKEN
		RPMM0002_MeKO_07_16_1	3702	Arabidopsis thaliana	GC-MS	RIKEN
		RPMM0002_MeKO_02_25_1	3702	Arabidopsis thaliana	GC-MS	RIKEN
		RPMM0002_MeKO_07_20_1	3702	Arabidopsis thaliana	GC-MS	RIKEN
		RPMM0002_MeKO_08_23_1	3702	Arabidopsis thaliana	GC-MS	RIKEN
		RPMM0002_Cont_24_1	3702	Arabidopsis thaliana	GC-MS	RIKEN
		RPMM0002_MeKO_03_32_1	3702	Arabidopsis thaliana	GC-MS	RIKEN
		RPMM0002_MeKO_02_17_1	3702	Arabidopsis thaliana	GC-MS	RIKEN
		RPMM0002_MeKO_10_87_1	3702	Arabidopsis thaliana	GC-MS	RIKEN
		RPMM0002_MeKO_06_36_1	3702	Arabidopsis thaliana	GC-MS	RIKEN
		RPMM0002_MeKO_04_01_1	3702	Arabidopsis thaliana	GC-MS	RIKEN
		RPMM0002_MeKO_02_06_1	3702	Arabidopsis thaliana	GC-MS	RIKEN
		RPMM0002_MeKO_01_11_1	3702	Arabidopsis thaliana	GC-MS	RIKEN
		RPMM0002_MeKO_06_56_1	3702	Arabidopsis thaliana	GC-MS	RIKEN
		RPMM0002_MeKO_10_08_1	3702	Arabidopsis thaliana	GC-MS	RIKEN
		RPMM0002_MeKO_12_07_1	3702	Arabidopsis thaliana	GC-MS	RIKEN
		RPMM0002_MeKO_06_66_1	3702	Arabidopsis thaliana	GC-MS	RIKEN
		RPMM0002_MeKO_09_47_1	3702	Arabidopsis thaliana	GC-MS	RIKEN
		RPMM0002_MeKO_07_21_1	3702	Arabidopsis thaliana	GC-MS	RIKEN
		RPMM0002_MeKO_12_24_1	3702	Arabidopsis thaliana	GC-MS	RIKEN
		RPMM0002_MeKO_01_23_1	3702	Arabidopsis thaliana	GC-MS	RIKEN
		RPMM0002_MeKO_09_30_1	3702	Arabidopsis thaliana	GC-MS	RIKEN
		RPMM0002_MeKO_11_25_1	3702	Arabidopsis thaliana	GC-MS	RIKEN
		RPMM0002_MeKO_10_17_1	3702	Arabidopsis thaliana	GC-MS	RIKEN
		RPMM0002_MeKO_10_78_1	3702	Arabidopsis thaliana	GC-MS	RIKEN
		RPMM0002_MeKO_01_39_1	3702	Arabidopsis thaliana	GC-MS	RIKEN
		RPMM0002_MeKO_09_04_1	3702	Arabidopsis thaliana	GC-MS	RIKEN
		RPMM0002_MeKO_10_49_1	3702	Arabidopsis thaliana	GC-MS	RIKEN
		RPMM0002_MeKO_08_15_1	3702	Arabidopsis thaliana	GC-MS	RIKEN
		RPMM0002_MeKO_05_36_1	3702	Arabidopsis thaliana	GC-MS	RIKEN
		RPMM0002_MeKO_11_20_1	3702	Arabidopsis thaliana	GC-MS	RIKEN
		RPMM0002_MeKO_10_37_1	3702	Arabidopsis thaliana	GC-MS	RIKEN
		RPMM0002_MeKO_05_02_1	3702	Arabidopsis thaliana	GC-MS	RIKEN
		RPMM0002_MeKO_08_46_1	3702	Arabidopsis thaliana	GC-MS	RIKEN
		RPMM0002_MeKO_06_18_1	3702	Arabidopsis thaliana	GC-MS	RIKEN
		RPMM0002_MeKO_11_03_1	3702	Arabidopsis thaliana	GC-MS	RIKEN
		RPMM0002_MeKO_04_42_1	3702	Arabidopsis thaliana	GC-MS	RIKEN
		RPMM0002_MeKO_01_13_1	3702	Arabidopsis thaliana	GC-MS	RIKEN
		RPMM0002_MeKO_01_43_1	3702	Arabidopsis thaliana	GC-MS	RIKEN
		RPMM0002_MeKO_08_38_1	3702	Arabidopsis thaliana	GC-MS	RIKEN
		RPMM0002_MeKO_06_45_1	3702	Arabidopsis thaliana	GC-MS	RIKEN
		RPMM0002_MeKO_02_39_1	3702	Arabidopsis thaliana	GC-MS	RIKEN
		RPMM0002_MeKO_09_32_1	3702	Arabidopsis thaliana	GC-MS	RIKEN
		RPMM0002_MeKO_03_17_1	3702	Arabidopsis thaliana	GC-MS	RIKEN
		RPMM0002_MeKO_07_39_1	3702	Arabidopsis thaliana	GC-MS	RIKEN
		RPMM0002_MeKO_02_18_1	3702	Arabidopsis thaliana	GC-MS	RIKEN
		RPMM0002_MeKO_11_29_1	3702	Arabidopsis thaliana	GC-MS	RIKEN
		RPMM0002_Cont_30_1	3702	Arabidopsis thaliana	GC-MS	RIKEN
		RPMM0002_MeKO_08_40_1	3702	Arabidopsis thaliana	GC-MS	RIKEN
		RPMM0002_MeKO_04_10_1	3702	Arabidopsis thaliana	GC-MS	RIKEN
		RPMM0002_MeKO_06_48_1	3702	Arabidopsis thaliana	GC-MS	RIKEN
		RPMM0002_MeKO_03_05_1	3702	Arabidopsis thaliana	GC-MS	RIKEN
		RPMM0002_MeKO_09_56_1	3702	Arabidopsis thaliana	GC-MS	RIKEN
		RPMM0002_MeKO_08_21_1	3702	Arabidopsis thaliana	GC-MS	RIKEN
		RPMM0002_MeKO_09_16_1	3702	Arabidopsis thaliana	GC-MS	RIKEN
		RPMM0002_MeKO_05_29_1	3702	Arabidopsis thaliana	GC-MS	RIKEN
		RPMM0002_MeKO_02_34_1	3702	Arabidopsis thaliana	GC-MS	RIKEN
		RPMM0002_MeKO_06_25_1	3702	Arabidopsis thaliana	GC-MS	RIKEN
		RPMM0002_MeKO_12_13_1	3702	Arabidopsis thaliana	GC-MS	RIKEN
		RPMM0002_MeKO_01_15_1	3702	Arabidopsis thaliana	GC-MS	RIKEN
		RPMM0002_MeKO_08_07_1	3702	Arabidopsis thaliana	GC-MS	RIKEN
		RPMM0002_MeKO_08_27_1	3702	Arabidopsis thaliana	GC-MS	RIKEN
		RPMM0002_Cont18_1	3702	Arabidopsis thaliana	GC-MS	RIKEN
		RPMM0002_Cont_25_1	3702	Arabidopsis thaliana	GC-MS	RIKEN
		RPMM0002_MeKO_12_25_1	3702	Arabidopsis thaliana	GC-MS	RIKEN
		RPMM0002_MeKO_08_42_1	3702	Arabidopsis thaliana	GC-MS	RIKEN
		RPMM0002_MeKO_09_65_1	3702	Arabidopsis thaliana	GC-MS	RIKEN
		RPMM0002_MeKO_12_27_1	3702	Arabidopsis thaliana	GC-MS	RIKEN
		RPMM0002_MeKO_01_05_1	3702	Arabidopsis thaliana	GC-MS	RIKEN
		RPMM0002_MeKO_09_29_1	3702	Arabidopsis thaliana	GC-MS	RIKEN
		RPMM0002_MeKO_09_13_1	3702	Arabidopsis thaliana	GC-MS	RIKEN
		RPMM0002_MeKO_05_10_1	3702	Arabidopsis thaliana	GC-MS	RIKEN
		RPMM0002_MeKO_09_17_1	3702	Arabidopsis thaliana	GC-MS	RIKEN
		RPMM0002_MeKO_11_19_1	3702	Arabidopsis thaliana	GC-MS	RIKEN
		RPMM0002_MeKO_11_10_1	3702	Arabidopsis thaliana	GC-MS	RIKEN
		RPMM0002_MeKO_08_32_1	3702	Arabidopsis thaliana	GC-MS	RIKEN
		RPMM0002_MeKO_03_40_1	3702	Arabidopsis thaliana	GC-MS	RIKEN
		RPMM0002_MeKO_09_20_1	3702	Arabidopsis thaliana	GC-MS	RIKEN
		RPMM0002_MeKO_07_30_1	3702	Arabidopsis thaliana	GC-MS	RIKEN
		RPMM0002_MeKO_03_01_1	3702	Arabidopsis thaliana	GC-MS	RIKEN
		RPMM0002_MeKO_08_25_1	3702	Arabidopsis thaliana	GC-MS	RIKEN
		RPMM0002_MeKO_01_04_1	3702	Arabidopsis thaliana	GC-MS	RIKEN
		RPMM0002_MeKO_03_11_1	3702	Arabidopsis thaliana	GC-MS	RIKEN
		RPMM0002_MeKO_08_04_1	3702	Arabidopsis thaliana	GC-MS	RIKEN
		RPMM0002_MeKO_06_01_1	3702	Arabidopsis thaliana	GC-MS	RIKEN
		RPMM0002_MeKO_12_19_1	3702	Arabidopsis thaliana	GC-MS	RIKEN
		RPMM0002_MeKO_09_71_1	3702	Arabidopsis thaliana	GC-MS	RIKEN
		RPMM0002_MeKO_05_21_1	3702	Arabidopsis thaliana	GC-MS	RIKEN
		RPMM0002_MeKO_01_45_1	3702	Arabidopsis thaliana	GC-MS	RIKEN
		RPMM0002_MeKO_09_39_1	3702	Arabidopsis thaliana	GC-MS	RIKEN
		RPMM0002_MeKO_12_16_1	3702	Arabidopsis thaliana	GC-MS	RIKEN
		RPMM0002_MeKO_02_43_1	3702	Arabidopsis thaliana	GC-MS	RIKEN
		RPMM0002_MeKO_08_34_1	3702	Arabidopsis thaliana	GC-MS	RIKEN
		RPMM0002_MeKO_05_37_1	3702	Arabidopsis thaliana	GC-MS	RIKEN
		RPMM0002_MeKO_12_22_1	3702	Arabidopsis thaliana	GC-MS	RIKEN
		RPMM0002_MeKO_10_56_1	3702	Arabidopsis thaliana	GC-MS	RIKEN
		RPMM0002_MeKO_05_18_1	3702	Arabidopsis thaliana	GC-MS	RIKEN
		RPMM0002_MeKO_12_38_1	3702	Arabidopsis thaliana	GC-MS	RIKEN
		RPMM0002_MeKO_04_17_1	3702	Arabidopsis thaliana	GC-MS	RIKEN
		RPMM0002_MeKO_08_03_1	3702	Arabidopsis thaliana	GC-MS	RIKEN
		RPMM0002_MeKO_11_09_1	3702	Arabidopsis thaliana	GC-MS	RIKEN
		RPMM0002_MeKO_12_17_1	3702	Arabidopsis thaliana	GC-MS	RIKEN
		RPMM0002_MeKO_02_19_1	3702	Arabidopsis thaliana	GC-MS	RIKEN
		RPMM0002_MeKO_01_44_1	3702	Arabidopsis thaliana	GC-MS	RIKEN
		RPMM0002_MeKO_04_07_1	3702	Arabidopsis thaliana	GC-MS	RIKEN
		RPMM0002_Cont_26_1	3702	Arabidopsis thaliana	GC-MS	RIKEN
		RPMM0002_Cont13_1	3702	Arabidopsis thaliana	GC-MS	RIKEN
		RPMM0002_MeKO_05_33_1	3702	Arabidopsis thaliana	GC-MS	RIKEN
		RPMM0002_MeKO_01_25_1	3702	Arabidopsis thaliana	GC-MS	RIKEN
		RPMM0002_MeKO_07_28_1	3702	Arabidopsis thaliana	GC-MS	RIKEN
		RPMM0002_MeKO_09_02_1	3702	Arabidopsis thaliana	GC-MS	RIKEN
		RPMM0002_MeKO_03_20_1	3702	Arabidopsis thaliana	GC-MS	RIKEN
		RPMM0002_MeKO_08_36_1	3702	Arabidopsis thaliana	GC-MS	RIKEN
		RPMM0002_MeKO_10_23_1	3702	Arabidopsis thaliana	GC-MS	RIKEN
		RPMM0002_MeKO_05_04_1	3702	Arabidopsis thaliana	GC-MS	RIKEN
		RPMM0002_MeKO_09_41_1	3702	Arabidopsis thaliana	GC-MS	RIKEN
		RPMM0002_MeKO_03_04_1	3702	Arabidopsis thaliana	GC-MS	RIKEN
		RPMM0002_MeKO_06_13_1	3702	Arabidopsis thaliana	GC-MS	RIKEN
		RPMM0002_MeKO_09_06_1	3702	Arabidopsis thaliana	GC-MS	RIKEN
		RPMM0002_MeKO_12_31_1	3702	Arabidopsis thaliana	GC-MS	RIKEN
		RPMM0002_MeKO_03_30_1	3702	Arabidopsis thaliana	GC-MS	RIKEN
		RPMM0002_MeKO_03_03_1	3702	Arabidopsis thaliana	GC-MS	RIKEN
		RPMM0002_MeKO_12_03_1	3702	Arabidopsis thaliana	GC-MS	RIKEN
		RPMM0002_MeKO_07_03_1	3702	Arabidopsis thaliana	GC-MS	RIKEN
		RPMM0002_MeKO_03_21_1	3702	Arabidopsis thaliana	GC-MS	RIKEN
		RPMM0002_MeKO_03_02_1	3702	Arabidopsis thaliana	GC-MS	RIKEN
		RPMM0002_MeKO_12_11_1	3702	Arabidopsis thaliana	GC-MS	RIKEN
		RPMM0002_MeKO_01_37_1	3702	Arabidopsis thaliana	GC-MS	RIKEN
		RPMM0002_MeKO_09_61_1	3702	Arabidopsis thaliana	GC-MS	RIKEN
		RPMM0002_MeKO_10_70_1	3702	Arabidopsis thaliana	GC-MS	RIKEN
		RPMM0002_Cont_07_1	3702	Arabidopsis thaliana	GC-MS	RIKEN
		RPMM0002_MeKO_12_05_1	3702	Arabidopsis thaliana	GC-MS	RIKEN
		RPMM0002_MeKO_10_30_1	3702	Arabidopsis thaliana	GC-MS	RIKEN
		RPMM0002_MeKO_02_02_1	3702	Arabidopsis thaliana	GC-MS	RIKEN
		RPMM0002_MeKO_10_21_1	3702	Arabidopsis thaliana	GC-MS	RIKEN
		RPMM0002_MeKO_02_40_1	3702	Arabidopsis thaliana	GC-MS	RIKEN
		RPMM0002_MeKO_08_14_1	3702	Arabidopsis thaliana	GC-MS	RIKEN
		RPMM0002_MeKO_08_28_1	3702	Arabidopsis thaliana	GC-MS	RIKEN
		RPMM0002_MeKO_07_11_1	3702	Arabidopsis thaliana	GC-MS	RIKEN
		RPMM0002_MeKO_09_66_1	3702	Arabidopsis thaliana	GC-MS	RIKEN
		RPMM0002_MeKO_02_28_1	3702	Arabidopsis thaliana	GC-MS	RIKEN
		RPMM0002_MeKO_10_35_1	3702	Arabidopsis thaliana	GC-MS	RIKEN
		RPMM0002_MeKO_10_71_1	3702	Arabidopsis thaliana	GC-MS	RIKEN
		RPMM0002_MeKO_05_27_1	3702	Arabidopsis thaliana	GC-MS	RIKEN
		RPMM0002_MeKO_05_12_1	3702	Arabidopsis thaliana	GC-MS	RIKEN
		RPMM0002_MeKO_03_19_1	3702	Arabidopsis thaliana	GC-MS	RIKEN
		RPMM0002_MeKO_06_40_1	3702	Arabidopsis thaliana	GC-MS	RIKEN
		RPMM0002_MeKO_07_41_1	3702	Arabidopsis thaliana	GC-MS	RIKEN
		RPMM0002_MeKO_10_19_1	3702	Arabidopsis thaliana	GC-MS	RIKEN
		RPMM0002_MeKO_08_08_1	3702	Arabidopsis thaliana	GC-MS	RIKEN
		RPMM0002_MeKO_12_35_1	3702	Arabidopsis thaliana	GC-MS	RIKEN
		RPMM0002_MeKO_11_13_1	3702	Arabidopsis thaliana	GC-MS	RIKEN
		RPMM0002_MeKO_05_06_1	3702	Arabidopsis thaliana	GC-MS	RIKEN
		RPMM0002_MeKO_12_33_1	3702	Arabidopsis thaliana	GC-MS	RIKEN
		RPMM0002_MeKO_01_14_1	3702	Arabidopsis thaliana	GC-MS	RIKEN
		RPMM0002_MeKO_03_13_1	3702	Arabidopsis thaliana	GC-MS	RIKEN
		RPMM0002_MeKO_12_15_1	3702	Arabidopsis thaliana	GC-MS	RIKEN
		RPMM0002_MeKO_09_67_1	3702	Arabidopsis thaliana	GC-MS	RIKEN
		RPMM0002_MeKO_07_02_1	3702	Arabidopsis thaliana	GC-MS	RIKEN
		RPMM0002_MeKO_03_47_1	3702	Arabidopsis thaliana	GC-MS	RIKEN
		RPMM0002_MeKO_01_35_1	3702	Arabidopsis thaliana	GC-MS	RIKEN
		RPMM0002_Cont14_1	3702	Arabidopsis thaliana	GC-MS	RIKEN
		RPMM0002_MeKO_04_22_1	3702	Arabidopsis thaliana	GC-MS	RIKEN
		RPMM0002_MeKO_09_44_1	3702	Arabidopsis thaliana	GC-MS	RIKEN
		RPMM0002_MeKO_01_06_1	3702	Arabidopsis thaliana	GC-MS	RIKEN
		RPMM0002_MeKO_06_51_1	3702	Arabidopsis thaliana	GC-MS	RIKEN
		RPMM0002_MeKO_06_27_1	3702	Arabidopsis thaliana	GC-MS	RIKEN
		RPMM0002_MeKO_06_55_1	3702	Arabidopsis thaliana	GC-MS	RIKEN
		RPMM0002_MeKO_02_41_1	3702	Arabidopsis thaliana	GC-MS	RIKEN
		RPMM0002_MeKO_09_31_1	3702	Arabidopsis thaliana	GC-MS	RIKEN
		RPMM0002_MeKO_08_48_1	3702	Arabidopsis thaliana	GC-MS	RIKEN
		RPMM0002_Cont_02_1	3702	Arabidopsis thaliana	GC-MS	RIKEN
		RPMM0002_Cont_03_1	3702	Arabidopsis thaliana	GC-MS	RIKEN
		RPMM0002_MeKO_10_65_1	3702	Arabidopsis thaliana	GC-MS	RIKEN
		RPMM0002_MeKO_04_02_1	3702	Arabidopsis thaliana	GC-MS	RIKEN
		RPMM0002_MeKO_06_12_1	3702	Arabidopsis thaliana	GC-MS	RIKEN
		RPMM0002_MeKO_09_15_1	3702	Arabidopsis thaliana	GC-MS	RIKEN
		RPMM0002_MeKO_04_28_1	3702	Arabidopsis thaliana	GC-MS	RIKEN
		RPMM0002_MeKO_07_31_1	3702	Arabidopsis thaliana	GC-MS	RIKEN
		RPMM0002_MeKO_06_34_1	3702	Arabidopsis thaliana	GC-MS	RIKEN
		RPMM0002_MeKO_10_42_1	3702	Arabidopsis thaliana	GC-MS	RIKEN
		RPMM0002_MeKO_09_33_1	3702	Arabidopsis thaliana	GC-MS	RIKEN
		RPMM0002_MeKO_10_07_1	3702	Arabidopsis thaliana	GC-MS	RIKEN
		RPMM0002_MeKO_02_46_1	3702	Arabidopsis thaliana	GC-MS	RIKEN
		RPMM0002_MeKO_03_18_1	3702	Arabidopsis thaliana	GC-MS	RIKEN
		RPMM0002_Cont_08_1	3702	Arabidopsis thaliana	GC-MS	RIKEN
		RPMM0002_MeKO_11_24_1	3702	Arabidopsis thaliana	GC-MS	RIKEN
		RPMM0002_MeKO_09_28_1	3702	Arabidopsis thaliana	GC-MS	RIKEN
		RPMM0002_MeKO_03_27_1	3702	Arabidopsis thaliana	GC-MS	RIKEN
		RPMM0002_MeKO_03_16_1	3702	Arabidopsis thaliana	GC-MS	RIKEN
		RPMM0002_MeKO_09_24_1	3702	Arabidopsis thaliana	GC-MS	RIKEN
		RPMM0002_MeKO_02_01_1	3702	Arabidopsis thaliana	GC-MS	RIKEN
		RPMM0002_MeKO_09_10_1	3702	Arabidopsis thaliana	GC-MS	RIKEN
		RPMM0002_MeKO_02_36_1	3702	Arabidopsis thaliana	GC-MS	RIKEN
		RPMM0002_MeKO_05_25_1	3702	Arabidopsis thaliana	GC-MS	RIKEN
		RPMM0002_MeKO_10_12_1	3702	Arabidopsis thaliana	GC-MS	RIKEN
		RPMM0002_MeKO_01_09_1	3702	Arabidopsis thaliana	GC-MS	RIKEN
		RPMM0002_MeKO_02_03_1	3702	Arabidopsis thaliana	GC-MS	RIKEN
		RPMM0002_MeKO_01_36_1	3702	Arabidopsis thaliana	GC-MS	RIKEN
		RPMM0002_MeKO_04_19_1	3702	Arabidopsis thaliana	GC-MS	RIKEN
		RPMM0002_MeKO_11_06_1	3702	Arabidopsis thaliana	GC-MS	RIKEN
		RPMM0002_MeKO_08_41_1	3702	Arabidopsis thaliana	GC-MS	RIKEN
		RPMM0002_MeKO_09_08_1	3702	Arabidopsis thaliana	GC-MS	RIKEN
		RPMM0002_MeKO_05_32_1	3702	Arabidopsis thaliana	GC-MS	RIKEN
		RPMM0002_MeKO_01_18_1	3702	Arabidopsis thaliana	GC-MS	RIKEN
		RPMM0002_MeKO_03_36_1	3702	Arabidopsis thaliana	GC-MS	RIKEN
		RPMM0002_MeKO_10_74_1	3702	Arabidopsis thaliana	GC-MS	RIKEN
		RPMM0002_MeKO_04_24_1	3702	Arabidopsis thaliana	GC-MS	RIKEN
		RPMM0002_MeKO_05_20_1	3702	Arabidopsis thaliana	GC-MS	RIKEN
		RPMM0002_MeKO_08_01_1	3702	Arabidopsis thaliana	GC-MS	RIKEN
		RPMM0002_MeKO_01_10_1	3702	Arabidopsis thaliana	GC-MS	RIKEN
		RPMM0002_MeKO_12_02_1	3702	Arabidopsis thaliana	GC-MS	RIKEN
		RPMM0002_MeKO_11_31_1	3702	Arabidopsis thaliana	GC-MS	RIKEN
		RPMM0002_MeKO_04_35_1	3702	Arabidopsis thaliana	GC-MS	RIKEN
		RPMM0002_MeKO_02_45_1	3702	Arabidopsis thaliana	GC-MS	RIKEN
		RPMM0002_MeKO_09_11_1	3702	Arabidopsis thaliana	GC-MS	RIKEN
		RPMM0002_MeKO_08_39_1	3702	Arabidopsis thaliana	GC-MS	RIKEN
		RPMM0002_MeKO_06_52_1	3702	Arabidopsis thaliana	GC-MS	RIKEN
		RPMM0002_MeKO_02_47_1	3702	Arabidopsis thaliana	GC-MS	RIKEN
		RPMM0002_MeKO_10_13_1	3702	Arabidopsis thaliana	GC-MS	RIKEN
		RPMM0002_MeKO_03_12_1	3702	Arabidopsis thaliana	GC-MS	RIKEN
		RPMM0002_MeKO_01_07_1	3702	Arabidopsis thaliana	GC-MS	RIKEN
		RPMM0002_Cont16_1	3702	Arabidopsis thaliana	GC-MS	RIKEN
		RPMM0002_MeKO_10_59_1	3702	Arabidopsis thaliana	GC-MS	RIKEN
		RPMM0002_MeKO_09_69_1	3702	Arabidopsis thaliana	GC-MS	RIKEN
		RPMM0002_MeKO_06_58_1	3702	Arabidopsis thaliana	GC-MS	RIKEN
		RPMM0002_MeKO_11_16_1	3702	Arabidopsis thaliana	GC-MS	RIKEN
		RPMM0002_MeKO_08_18_1	3702	Arabidopsis thaliana	GC-MS	RIKEN
		RPMM0002_MeKO_07_24_1	3702	Arabidopsis thaliana	GC-MS	RIKEN
		RPMM0002_MeKO_08_43_1	3702	Arabidopsis thaliana	GC-MS	RIKEN
		RPMM0002_MeKO_10_76_1	3702	Arabidopsis thaliana	GC-MS	RIKEN
		RPMM0002_MeKO_06_07_1	3702	Arabidopsis thaliana	GC-MS	RIKEN
		RPMM0002_MeKO_10_09_1	3702	Arabidopsis thaliana	GC-MS	RIKEN
		RPMM0002_MeKO_02_04_1	3702	Arabidopsis thaliana	GC-MS	RIKEN
		RPMM0002_MeKO_10_75_1	3702	Arabidopsis thaliana	GC-MS	RIKEN
		RPMM0002_MeKO_04_06_1	3702	Arabidopsis thaliana	GC-MS	RIKEN
		RPMM0002_MeKO_10_85_1	3702	Arabidopsis thaliana	GC-MS	RIKEN
		RPMM0002_MeKO_10_02_1	3702	Arabidopsis thaliana	GC-MS	RIKEN
		RPMM0002_MeKO_09_57_1	3702	Arabidopsis thaliana	GC-MS	RIKEN
		RPMM0002_MeKO_07_40_1	3702	Arabidopsis thaliana	GC-MS	RIKEN
		RPMM0002_MeKO_09_12_1	3702	Arabidopsis thaliana	GC-MS	RIKEN
		RPMM0002_MeKO_05_23_1	3702	Arabidopsis thaliana	GC-MS	RIKEN
		RPMM0002_MeKO_11_27_1	3702	Arabidopsis thaliana	GC-MS	RIKEN
		RPMM0002_MeKO_10_32_1	3702	Arabidopsis thaliana	GC-MS	RIKEN
		RPMM0002_Cont_19_1	3702	Arabidopsis thaliana	GC-MS	RIKEN
		RPMM0002_MeKO_09_49_1	3702	Arabidopsis thaliana	GC-MS	RIKEN
		RPMM0002_MeKO_09_64_1	3702	Arabidopsis thaliana	GC-MS	RIKEN
		RPMM0002_MeKO_10_29_1	3702	Arabidopsis thaliana	GC-MS	RIKEN
		RPMM0002_MeKO_01_08_1	3702	Arabidopsis thaliana	GC-MS	RIKEN
		RPMM0002_MeKO_07_32_1	3702	Arabidopsis thaliana	GC-MS	RIKEN
		RPMM0002_Cont_23_1	3702	Arabidopsis thaliana	GC-MS	RIKEN
		RPMM0002_Cont_21_1	3702	Arabidopsis thaliana	GC-MS	RIKEN
		RPMM0002_MeKO_10_52_1	3702	Arabidopsis thaliana	GC-MS	RIKEN
		RPMM0002_MeKO_03_39_1	3702	Arabidopsis thaliana	GC-MS	RIKEN
		RPMM0002_MeKO_05_26_1	3702	Arabidopsis thaliana	GC-MS	RIKEN
		RPMM0002_MeKO_10_67_1	3702	Arabidopsis thaliana	GC-MS	RIKEN
		RPMM0002_MeKO_09_53_1	3702	Arabidopsis thaliana	GC-MS	RIKEN
		RPMM0002_MeKO_06_37_1	3702	Arabidopsis thaliana	GC-MS	RIKEN
		RPMM0002_MeKO_06_70_1	3702	Arabidopsis thaliana	GC-MS	RIKEN
		RPMM0002_MeKO_12_01_1	3702	Arabidopsis thaliana	GC-MS	RIKEN
		RPMM0002_MeKO_02_11_1	3702	Arabidopsis thaliana	GC-MS	RIKEN
		RPMM0002_MeKO_04_27_1	3702	Arabidopsis thaliana	GC-MS	RIKEN
		RPMM0002_MeKO_06_43_1	3702	Arabidopsis thaliana	GC-MS	RIKEN
		RPMM0002_MeKO_06_65_1	3702	Arabidopsis thaliana	GC-MS	RIKEN
		RPMM0002_MeKO_06_29_1	3702	Arabidopsis thaliana	GC-MS	RIKEN
		RPMM0002_MeKO_11_36_1	3702	Arabidopsis thaliana	GC-MS	RIKEN
		RPMM0002_MeKO_07_38_1	3702	Arabidopsis thaliana	GC-MS	RIKEN
		RPMM0002_MeKO_02_48_1	3702	Arabidopsis thaliana	GC-MS	RIKEN
		RPMM0002_MeKO_05_22_1	3702	Arabidopsis thaliana	GC-MS	RIKEN
		RPMM0002_MeKO_08_20_1	3702	Arabidopsis thaliana	GC-MS	RIKEN
		RPMM0002_MeKO_11_43_1	3702	Arabidopsis thaliana	GC-MS	RIKEN
		RPMM0002_MeKO_06_41_1	3702	Arabidopsis thaliana	GC-MS	RIKEN
		RPMM0002_MeKO_05_35_1	3702	Arabidopsis thaliana	GC-MS	RIKEN
		RPMM0002_MeKO_02_10_1	3702	Arabidopsis thaliana	GC-MS	RIKEN
		RPMM0002_MeKO_07_36_1	3702	Arabidopsis thaliana	GC-MS	RIKEN
		RPMM0002_MeKO_02_35_1	3702	Arabidopsis thaliana	GC-MS	RIKEN
		RPMM0002_MeKO_10_33_1	3702	Arabidopsis thaliana	GC-MS	RIKEN
		RPMM0002_MeKO_04_08_1	3702	Arabidopsis thaliana	GC-MS	RIKEN
		RPMM0002_MeKO_07_10_1	3702	Arabidopsis thaliana	GC-MS	RIKEN
		RPMM0002_MeKO_04_09_1	3702	Arabidopsis thaliana	GC-MS	RIKEN
		RPMM0002_MeKO_06_02_1	3702	Arabidopsis thaliana	GC-MS	RIKEN
		RPMM0002_MeKO_11_47_1	3702	Arabidopsis thaliana	GC-MS	RIKEN
		RPMM0002_MeKO_07_48_1	3702	Arabidopsis thaliana	GC-MS	RIKEN
		RPMM0002_MeKO_04_39_1	3702	Arabidopsis thaliana	GC-MS	RIKEN
		RPMM0002_MeKO_10_24_1	3702	Arabidopsis thaliana	GC-MS	RIKEN
		RPMM0002_MeKO_09_36_1	3702	Arabidopsis thaliana	GC-MS	RIKEN
		RPMM0002_MeKO_03_07_1	3702	Arabidopsis thaliana	GC-MS	RIKEN
		RPMM0002_MeKO_01_16_1	3702	Arabidopsis thaliana	GC-MS	RIKEN
		RPMM0002_MeKO_09_68_1	3702	Arabidopsis thaliana	GC-MS	RIKEN
		RPMM0002_Cont_11_1	3702	Arabidopsis thaliana	GC-MS	RIKEN
		RPMM0002_MeKO_09_58_1	3702	Arabidopsis thaliana	GC-MS	RIKEN
		RPMM0002_MeKO_03_38_1	3702	Arabidopsis thaliana	GC-MS	RIKEN
		RPMM0002_MeKO_06_63_1	3702	Arabidopsis thaliana	GC-MS	RIKEN
		RPMM0002_MeKO_09_70_1	3702	Arabidopsis thaliana	GC-MS	RIKEN
		RPMM0002_MeKO_07_17_1	3702	Arabidopsis thaliana	GC-MS	RIKEN
		RPMM0002_MeKO_07_07_1	3702	Arabidopsis thaliana	GC-MS	RIKEN
		RPMM0002_MeKO_03_22_1	3702	Arabidopsis thaliana	GC-MS	RIKEN
		RPMM0002_MeKO_09_72_1	3702	Arabidopsis thaliana	GC-MS	RIKEN
		RPMM0002_MeKO_10_11_1	3702	Arabidopsis thaliana	GC-MS	RIKEN
		RPMM0002_MeKO_11_22_1	3702	Arabidopsis thaliana	GC-MS	RIKEN
		RPMM0002_MeKO_12_21_1	3702	Arabidopsis thaliana	GC-MS	RIKEN
		RPMM0002_MeKO_09_09_1	3702	Arabidopsis thaliana	GC-MS	RIKEN
		RPMM0002_MeKO_04_05_1	3702	Arabidopsis thaliana	GC-MS	RIKEN
		RPMM0002_MeKO_07_43_1	3702	Arabidopsis thaliana	GC-MS	RIKEN
		RPMM0002_MeKO_06_23_1	3702	Arabidopsis thaliana	GC-MS	RIKEN
		RPMM0002_MeKO_06_64_1	3702	Arabidopsis thaliana	GC-MS	RIKEN
		RPMM0002_MeKO_04_34_1	3702	Arabidopsis thaliana	GC-MS	RIKEN
		RPMM0002_MeKO_11_28_1	3702	Arabidopsis thaliana	GC-MS	RIKEN
		RPMM0002_MeKO_09_63_1	3702	Arabidopsis thaliana	GC-MS	RIKEN
		RPMM0002_MeKO_01_19_1	3702	Arabidopsis thaliana	GC-MS	RIKEN
		RPMM0002_MeKO_09_22_1	3702	Arabidopsis thaliana	GC-MS	RIKEN
		RPMM0002_MeKO_09_05_1	3702	Arabidopsis thaliana	GC-MS	RIKEN
		RPMM0002_MeKO_02_08_1	3702	Arabidopsis thaliana	GC-MS	RIKEN
		RPMM0002_MeKO_06_59_1	3702	Arabidopsis thaliana	GC-MS	RIKEN
		RPMM0002_MeKO_07_05_1	3702	Arabidopsis thaliana	GC-MS	RIKEN
		RPMM0002_MeKO_05_31_1	3702	Arabidopsis thaliana	GC-MS	RIKEN
		RPMM0002_MeKO_01_21_1	3702	Arabidopsis thaliana	GC-MS	RIKEN
		RPMM0002_MeKO_02_26_1	3702	Arabidopsis thaliana	GC-MS	RIKEN
		RPMM0002_MeKO_05_05_1	3702	Arabidopsis thaliana	GC-MS	RIKEN
		RPMM0002_MeKO_05_19_1	3702	Arabidopsis thaliana	GC-MS	RIKEN
		RPMM0002_MeKO_06_57_1	3702	Arabidopsis thaliana	GC-MS	RIKEN
		RPMM0002_MeKO_10_58_1	3702	Arabidopsis thaliana	GC-MS	RIKEN
		RPMM0002_MeKO_10_31_1	3702	Arabidopsis thaliana	GC-MS	RIKEN
		RPMM0002_MeKO_11_17_1	3702	Arabidopsis thaliana	GC-MS	RIKEN
		RPMM0002_MeKO_12_10_1	3702	Arabidopsis thaliana	GC-MS	RIKEN
		RPMM0002_MeKO_02_13_1	3702	Arabidopsis thaliana	GC-MS	RIKEN
		RPMM0002_MeKO_10_61_1	3702	Arabidopsis thaliana	GC-MS	RIKEN
		RPMM0002_MeKO_09_55_1	3702	Arabidopsis thaliana	GC-MS	RIKEN
		RPMM0002_MeKO_09_60_1	3702	Arabidopsis thaliana	GC-MS	RIKEN
		RPMM0002_MeKO_06_38_1	3702	Arabidopsis thaliana	GC-MS	RIKEN
		RPMM0002_MeKO_08_16_1	3702	Arabidopsis thaliana	GC-MS	RIKEN
		RPMM0002_MeKO_11_45_1	3702	Arabidopsis thaliana	GC-MS	RIKEN
		RPMM0002_MeKO_02_05_1	3702	Arabidopsis thaliana	GC-MS	RIKEN
		RPMM0002_MeKO_03_34_1	3702	Arabidopsis thaliana	GC-MS	RIKEN
		RPMM0002_MeKO_10_69_1	3702	Arabidopsis thaliana	GC-MS	RIKEN
		RPMM0002_MeKO_10_05_1	3702	Arabidopsis thaliana	GC-MS	RIKEN
		RPMM0002_MeKO_05_30_1	3702	Arabidopsis thaliana	GC-MS	RIKEN
		RPMM0002_MeKO_06_09_1	3702	Arabidopsis thaliana	GC-MS	RIKEN
		RPMM0002_MeKO_04_12_1	3702	Arabidopsis thaliana	GC-MS	RIKEN
		RPMM0002_MeKO_07_04_1	3702	Arabidopsis thaliana	GC-MS	RIKEN
		RPMM0002_MeKO_06_16_1	3702	Arabidopsis thaliana	GC-MS	RIKEN
		RPMM0002_MeKO_11_02_1	3702	Arabidopsis thaliana	GC-MS	RIKEN
		RPMM0002_MeKO_11_21_1	3702	Arabidopsis thaliana	GC-MS	RIKEN
		RPMM0002_MeKO_03_25_1	3702	Arabidopsis thaliana	GC-MS	RIKEN
		RPMM0002_MeKO_03_35_1	3702	Arabidopsis thaliana	GC-MS	RIKEN
		RPMM0002_MeKO_07_13_1	3702	Arabidopsis thaliana	GC-MS	RIKEN
		RPMM0002_MeKO_03_43_1	3702	Arabidopsis thaliana	GC-MS	RIKEN
		RPMM0002_MeKO_03_41_1	3702	Arabidopsis thaliana	GC-MS	RIKEN
		RPMM0002_MeKO_11_18_1	3702	Arabidopsis thaliana	GC-MS	RIKEN
		RPMM0002_MeKO_09_62_1	3702	Arabidopsis thaliana	GC-MS	RIKEN
		RPMM0002_MeKO_12_08_1	3702	Arabidopsis thaliana	GC-MS	RIKEN
		RPMM0002_MeKO_06_20_1	3702	Arabidopsis thaliana	GC-MS	RIKEN
		RPMM0002_Cont_10_1	3702	Arabidopsis thaliana	GC-MS	RIKEN
		RPMM0002_MeKO_08_02_1	3702	Arabidopsis thaliana	GC-MS	RIKEN
		RPMM0002_MeKO_04_20_1	3702	Arabidopsis thaliana	GC-MS	RIKEN
		RPMM0002_MeKO_07_29_1	3702	Arabidopsis thaliana	GC-MS	RIKEN
		RPMM0002_MeKO_11_15_1	3702	Arabidopsis thaliana	GC-MS	RIKEN
		RPMM0002_MeKO_05_28_1	3702	Arabidopsis thaliana	GC-MS	RIKEN
		RPMM0002_MeKO_11_32_1	3702	Arabidopsis thaliana	GC-MS	RIKEN
		RPMM0002_Cont_27_1	3702	Arabidopsis thaliana	GC-MS	RIKEN
		RPMM0002_MeKO_12_36_1	3702	Arabidopsis thaliana	GC-MS	RIKEN
		RPMM0002_MeKO_09_34_1	3702	Arabidopsis thaliana	GC-MS	RIKEN
		RPMM0002_MeKO_10_44_1	3702	Arabidopsis thaliana	GC-MS	RIKEN
		RPMM0002_MeKO_06_10_1	3702	Arabidopsis thaliana	GC-MS	RIKEN
		RPMM0002_MeKO_03_24_1	3702	Arabidopsis thaliana	GC-MS	RIKEN
		RPMM0002_MeKO_02_37_1	3702	Arabidopsis thaliana	GC-MS	RIKEN
		RPMM0002_MeKO_06_06_1	3702	Arabidopsis thaliana	GC-MS	RIKEN
		RPMM0002_MeKO_08_47_1	3702	Arabidopsis thaliana	GC-MS	RIKEN
		RPMM0002_MeKO_07_25_1	3702	Arabidopsis thaliana	GC-MS	RIKEN
		RPMM0002_MeKO_08_35_1	3702	Arabidopsis thaliana	GC-MS	RIKEN
		RPMM0002_MeKO_06_30_1	3702	Arabidopsis thaliana	GC-MS	RIKEN
		RPMM0002_MeKO_11_30_1	3702	Arabidopsis thaliana	GC-MS	RIKEN
		RPMM0002_MeKO_07_45_1	3702	Arabidopsis thaliana	GC-MS	RIKEN
		RPMM0002_MeKO_02_42_1	3702	Arabidopsis thaliana	GC-MS	RIKEN
		RPMM0002_MeKO_06_53_1	3702	Arabidopsis thaliana	GC-MS	RIKEN
		RPMM0002_MeKO_10_01_1	3702	Arabidopsis thaliana	GC-MS	RIKEN
		RPMM0002_MeKO_05_09_1	3702	Arabidopsis thaliana	GC-MS	RIKEN
		RPMM0002_MeKO_09_03_1	3702	Arabidopsis thaliana	GC-MS	RIKEN
		RPMM0002_MeKO_10_47_1	3702	Arabidopsis thaliana	GC-MS	RIKEN
		RPMM0002_MeKO_02_33_1	3702	Arabidopsis thaliana	GC-MS	RIKEN
		RPMM0002_MeKO_01_31_1	3702	Arabidopsis thaliana	GC-MS	RIKEN
		RPMM0002_MeKO_04_30_1	3702	Arabidopsis thaliana	GC-MS	RIKEN
		RPMM0002_Cont_05_1	3702	Arabidopsis thaliana	GC-MS	RIKEN
		RPMM0002_Cont_29_1	3702	Arabidopsis thaliana	GC-MS	RIKEN
		RPMM0002_MeKO_10_86_1	3702	Arabidopsis thaliana	GC-MS	RIKEN
		RPMM0002_MeKO_01_29_1	3702	Arabidopsis thaliana	GC-MS	RIKEN
		RPMM0002_MeKO_10_43_1	3702	Arabidopsis thaliana	GC-MS	RIKEN
		RPMM0002_MeKO_10_73_1	3702	Arabidopsis thaliana	GC-MS	RIKEN
		RPMM0002_MeKO_08_26_1	3702	Arabidopsis thaliana	GC-MS	RIKEN
		RPMM0002_MeKO_04_16_1	3702	Arabidopsis thaliana	GC-MS	RIKEN
		RPMM0002_MeKO_07_22_1	3702	Arabidopsis thaliana	GC-MS	RIKEN
		RPMM0002_MeKO_06_33_1	3702	Arabidopsis thaliana	GC-MS	RIKEN
		RPMM0002_MeKO_04_26_1	3702	Arabidopsis thaliana	GC-MS	RIKEN
		RPMM0002_MeKO_05_07_1	3702	Arabidopsis thaliana	GC-MS	RIKEN
		RPMM0002_MeKO_08_37_1	3702	Arabidopsis thaliana	GC-MS	RIKEN
		RPMM0002_MeKO_02_30_1	3702	Arabidopsis thaliana	GC-MS	RIKEN
		RPMM0002_MeKO_11_44_1	3702	Arabidopsis thaliana	GC-MS	RIKEN
		RPMM0002_MeKO_12_30_1	3702	Arabidopsis thaliana	GC-MS	RIKEN
		RPMM0002_MeKO_10_15_1	3702	Arabidopsis thaliana	GC-MS	RIKEN
		RPMM0002_MeKO_09_43_1	3702	Arabidopsis thaliana	GC-MS	RIKEN
		RPMM0002_MeKO_11_01_1	3702	Arabidopsis thaliana	GC-MS	RIKEN
		RPMM0002_MeKO_07_15_1	3702	Arabidopsis thaliana	GC-MS	RIKEN
		RPMM0002_MeKO_08_33_1	3702	Arabidopsis thaliana	GC-MS	RIKEN
		RPMM0002_MeKO_11_11_1	3702	Arabidopsis thaliana	GC-MS	RIKEN
		RPMM0002_MeKO_04_29_1	3702	Arabidopsis thaliana	GC-MS	RIKEN
		RPMM0002_MeKO_04_37_1	3702	Arabidopsis thaliana	GC-MS	RIKEN
		RPMM0002_MeKO_01_22_1	3702	Arabidopsis thaliana	GC-MS	RIKEN
		RPMM0002_MeKO_03_44_1	3702	Arabidopsis thaliana	GC-MS	RIKEN
		RPMM0002_MeKO_10_39_1	3702	Arabidopsis thaliana	GC-MS	RIKEN
		RPMM0002_MeKO_03_23_1	3702	Arabidopsis thaliana	GC-MS	RIKEN
		RPMM0002_MeKO_12_32_1	3702	Arabidopsis thaliana	GC-MS	RIKEN
		RPMM0002_MeKO_10_51_1	3702	Arabidopsis thaliana	GC-MS	RIKEN
		RPMM0002_MeKO_07_46_1	3702	Arabidopsis thaliana	GC-MS	RIKEN
		RPMM0002_Cont_04_1	3702	Arabidopsis thaliana	GC-MS	RIKEN
		RPMM0002_MeKO_07_06_1	3702	Arabidopsis thaliana	GC-MS	RIKEN
		RPMM0002_MeKO_09_40_1	3702	Arabidopsis thaliana	GC-MS	RIKEN
		RPMM0002_MeKO_08_11_1	3702	Arabidopsis thaliana	GC-MS	RIKEN
		RPMM0002_MeKO_07_08_1	3702	Arabidopsis thaliana	GC-MS	RIKEN
		RPMM0002_MeKO_11_37_1	3702	Arabidopsis thaliana	GC-MS	RIKEN
		RPMM0002_MeKO_06_60_1	3702	Arabidopsis thaliana	GC-MS	RIKEN
		RPMM0002_MeKO_10_20_1	3702	Arabidopsis thaliana	GC-MS	RIKEN
		RPMM0002_MeKO_09_19_1	3702	Arabidopsis thaliana	GC-MS	RIKEN
		RPMM0002_MeKO_07_14_1	3702	Arabidopsis thaliana	GC-MS	RIKEN
		RPMM0002_Cont_01_1	3702	Arabidopsis thaliana	GC-MS	RIKEN
		RPMM0002_MeKO_12_37_1	3702	Arabidopsis thaliana	GC-MS	RIKEN
		RPMM0002_MeKO_07_23_1	3702	Arabidopsis thaliana	GC-MS	RIKEN
		RPMM0002_MeKO_03_09_1	3702	Arabidopsis thaliana	GC-MS	RIKEN
		RPMM0002_MeKO_07_19_1	3702	Arabidopsis thaliana	GC-MS	RIKEN
		RPMM0002_MeKO_12_18_1	3702	Arabidopsis thaliana	GC-MS	RIKEN
		RPMM0002_MeKO_09_38_1	3702	Arabidopsis thaliana	GC-MS	RIKEN
		RPMM0002_MeKO_06_42_1	3702	Arabidopsis thaliana	GC-MS	RIKEN
		RPMM0002_MeKO_11_34_1	3702	Arabidopsis thaliana	GC-MS	RIKEN
		RPMM0002_Cont_28_1	3702	Arabidopsis thaliana	GC-MS	RIKEN
		RPMM0002_MeKO_12_04_1	3702	Arabidopsis thaliana	GC-MS	RIKEN
		RPMM0002_MeKO_10_18_1	3702	Arabidopsis thaliana	GC-MS	RIKEN
		RPMM0002_MeKO_10_84_1	3702	Arabidopsis thaliana	GC-MS	RIKEN
		RPMM0002_MeKO_10_53_1	3702	Arabidopsis thaliana	GC-MS	RIKEN
		RPMM0002_MeKO_09_18_1	3702	Arabidopsis thaliana	GC-MS	RIKEN
		RPMM0002_MeKO_06_03_1	3702	Arabidopsis thaliana	GC-MS	RIKEN
		RPMM0002_MeKO_06_35_1	3702	Arabidopsis thaliana	GC-MS	RIKEN
		RPMM0002_MeKO_01_20_1	3702	Arabidopsis thaliana	GC-MS	RIKEN
		RPMM0002_MeKO_10_81_1	3702	Arabidopsis thaliana	GC-MS	RIKEN
		RPMM0002_MeKO_06_50_1	3702	Arabidopsis thaliana	GC-MS	RIKEN
		RPMM0002_MeKO_08_30_1	3702	Arabidopsis thaliana	GC-MS	RIKEN
		RPMM0002_MeKO_01_03_1	3702	Arabidopsis thaliana	GC-MS	RIKEN
		RPMM0002_MeKO_06_49_1	3702	Arabidopsis thaliana	GC-MS	RIKEN
		RPMM0002_MeKO_02_24_1	3702	Arabidopsis thaliana	GC-MS	RIKEN
		RPMM0002_MeKO_07_12_1	3702	Arabidopsis thaliana	GC-MS	RIKEN
		RPMM0002_MeKO_02_29_1	3702	Arabidopsis thaliana	GC-MS	RIKEN
		RPMM0002_MeKO_01_42_1	3702	Arabidopsis thaliana	GC-MS	RIKEN
		RPMM0002_MeKO_03_29_1	3702	Arabidopsis thaliana	GC-MS	RIKEN
		RPMM0002_MeKO_10_26_1	3702	Arabidopsis thaliana	GC-MS	RIKEN
		RPMM0002_MeKO_01_12_1	3702	Arabidopsis thaliana	GC-MS	RIKEN
		RPMM0002_MeKO_08_12_1	3702	Arabidopsis thaliana	GC-MS	RIKEN
		RPMM0002_MeKO_04_45_1	3702	Arabidopsis thaliana	GC-MS	RIKEN
RPMM0003	A systems analysis with ""simplified source-sink model"" reveals metabolic reprogramming in a pair of source-to-sink organs during early fruit development in tomato by LED light treatments	RPMM0003_F_148_1	4081	Solanum lycopersicum	GC-MS	RIKEN
		RPMM0003_F_145_1	4081	Solanum lycopersicum	GC-MS	RIKEN
		RPMM0003_F_181_1	4081	Solanum lycopersicum	GC-MS	RIKEN
		RPMM0003_L_118_1	4081	Solanum lycopersicum	GC-MS	RIKEN
		RPMM0003_L_142_1	4081	Solanum lycopersicum	GC-MS	RIKEN
		RPMM0003_F_070_old_1	4081	Solanum lycopersicum	GC-MS	RIKEN
		RPMM0003_L_109_1	4081	Solanum lycopersicum	GC-MS	RIKEN
		RPMM0003_L_097_old_1	4081	Solanum lycopersicum	GC-MS	RIKEN
		RPMM0003_L_058_old_1	4081	Solanum lycopersicum	GC-MS	RIKEN
		RPMM0003_L_043_1	4081	Solanum lycopersicum	GC-MS	RIKEN
		RPMM0003_F_136_1	4081	Solanum lycopersicum	GC-MS	RIKEN
		RPMM0003_L_106_old_1	4081	Solanum lycopersicum	GC-MS	RIKEN
		RPMM0003_L_181_1	4081	Solanum lycopersicum	GC-MS	RIKEN
		RPMM0003_L_094_old_1	4081	Solanum lycopersicum	GC-MS	RIKEN
		RPMM0003_L_157_1	4081	Solanum lycopersicum	GC-MS	RIKEN
		RPMM0003_F_106_old_1	4081	Solanum lycopersicum	GC-MS	RIKEN
		RPMM0003_F_124_1	4081	Solanum lycopersicum	GC-MS	RIKEN
		RPMM0003_L_052_1	4081	Solanum lycopersicum	GC-MS	RIKEN
		RPMM0003_F_067_old_1	4081	Solanum lycopersicum	GC-MS	RIKEN
		RPMM0003_L_082_1	4081	Solanum lycopersicum	GC-MS	RIKEN
		RPMM0003_L_175_1	4081	Solanum lycopersicum	GC-MS	RIKEN
		RPMM0003_F_106_1	4081	Solanum lycopersicum	GC-MS	RIKEN
		RPMM0003_L_061_1	4081	Solanum lycopersicum	GC-MS	RIKEN
		RPMM0003_F_091_old_1	4081	Solanum lycopersicum	GC-MS	RIKEN
		RPMM0003_F_043_old_1	4081	Solanum lycopersicum	GC-MS	RIKEN
		RPMM0003_F_175_1	4081	Solanum lycopersicum	GC-MS	RIKEN
		RPMM0003_L_061_old_1	4081	Solanum lycopersicum	GC-MS	RIKEN
		RPMM0003_L_073_1	4081	Solanum lycopersicum	GC-MS	RIKEN
		RPMM0003_F_142_1	4081	Solanum lycopersicum	GC-MS	RIKEN
		RPMM0003_F_190_1	4081	Solanum lycopersicum	GC-MS	RIKEN
		RPMM0003_L_172_1	4081	Solanum lycopersicum	GC-MS	RIKEN
		RPMM0003_L_055_old_1	4081	Solanum lycopersicum	GC-MS	RIKEN
		RPMM0003_F_058_old_1	4081	Solanum lycopersicum	GC-MS	RIKEN
		RPMM0003_F_067_1	4081	Solanum lycopersicum	GC-MS	RIKEN
		RPMM0003_L_097_1	4081	Solanum lycopersicum	GC-MS	RIKEN
		RPMM0003_L_046_1	4081	Solanum lycopersicum	GC-MS	RIKEN
		RPMM0003_F_037_old_1	4081	Solanum lycopersicum	GC-MS	RIKEN
		RPMM0003_F_049_1	4081	Solanum lycopersicum	GC-MS	RIKEN
		RPMM0003_L_064_old_1	4081	Solanum lycopersicum	GC-MS	RIKEN
		RPMM0003_L_190_1	4081	Solanum lycopersicum	GC-MS	RIKEN
		RPMM0003_F_070_1	4081	Solanum lycopersicum	GC-MS	RIKEN
		RPMM0003_F_076_old_1	4081	Solanum lycopersicum	GC-MS	RIKEN
		RPMM0003_L_040_old_1	4081	Solanum lycopersicum	GC-MS	RIKEN
		RPMM0003_L_115_1	4081	Solanum lycopersicum	GC-MS	RIKEN
		RPMM0003_F_133_1	4081	Solanum lycopersicum	GC-MS	RIKEN
		RPMM0003_L_070_old_1	4081	Solanum lycopersicum	GC-MS	RIKEN
		RPMM0003_L_103_old_1	4081	Solanum lycopersicum	GC-MS	RIKEN
		RPMM0003_L_052_old_1	4081	Solanum lycopersicum	GC-MS	RIKEN
		RPMM0003_L_166_1	4081	Solanum lycopersicum	GC-MS	RIKEN
		RPMM0003_F_097_old_1	4081	Solanum lycopersicum	GC-MS	RIKEN
		RPMM0003_F_100_old_1	4081	Solanum lycopersicum	GC-MS	RIKEN
		RPMM0003_L_163_1	4081	Solanum lycopersicum	GC-MS	RIKEN
		RPMM0003_F_094_old_1	4081	Solanum lycopersicum	GC-MS	RIKEN
		RPMM0003_L_112_1	4081	Solanum lycopersicum	GC-MS	RIKEN
		RPMM0003_F_166_1	4081	Solanum lycopersicum	GC-MS	RIKEN
		RPMM0003_L_124_1	4081	Solanum lycopersicum	GC-MS	RIKEN
		RPMM0003_L_067_1	4081	Solanum lycopersicum	GC-MS	RIKEN
		RPMM0003_L_151_1	4081	Solanum lycopersicum	GC-MS	RIKEN
		RPMM0003_L_076_old_1	4081	Solanum lycopersicum	GC-MS	RIKEN
		RPMM0003_F_061_old_1	4081	Solanum lycopersicum	GC-MS	RIKEN
		RPMM0003_L_178_1	4081	Solanum lycopersicum	GC-MS	RIKEN
		RPMM0003_L_082_old_1	4081	Solanum lycopersicum	GC-MS	RIKEN
		RPMM0003_F_154_1	4081	Solanum lycopersicum	GC-MS	RIKEN
		RPMM0003_L_139_1	4081	Solanum lycopersicum	GC-MS	RIKEN
		RPMM0003_L_064_1	4081	Solanum lycopersicum	GC-MS	RIKEN
		RPMM0003_L_106_1	4081	Solanum lycopersicum	GC-MS	RIKEN
		RPMM0003_L_091_old_1	4081	Solanum lycopersicum	GC-MS	RIKEN
		RPMM0003_L_067_old_1	4081	Solanum lycopersicum	GC-MS	RIKEN
		RPMM0003_L_070_1	4081	Solanum lycopersicum	GC-MS	RIKEN
		RPMM0003_L_094_1	4081	Solanum lycopersicum	GC-MS	RIKEN
		RPMM0003_F_172_1	4081	Solanum lycopersicum	GC-MS	RIKEN
		RPMM0003_L_145_1	4081	Solanum lycopersicum	GC-MS	RIKEN
		RPMM0003_F_121_1	4081	Solanum lycopersicum	GC-MS	RIKEN
		RPMM0003_F_079_old_1	4081	Solanum lycopersicum	GC-MS	RIKEN
		RPMM0003_L_085_old_1	4081	Solanum lycopersicum	GC-MS	RIKEN
		RPMM0003_F_157_1	4081	Solanum lycopersicum	GC-MS	RIKEN
		RPMM0003_F_151_1	4081	Solanum lycopersicum	GC-MS	RIKEN
		RPMM0003_F_046_1	4081	Solanum lycopersicum	GC-MS	RIKEN
		RPMM0003_F_040_1	4081	Solanum lycopersicum	GC-MS	RIKEN
		RPMM0003_F_094_1	4081	Solanum lycopersicum	GC-MS	RIKEN
		RPMM0003_F_079_1	4081	Solanum lycopersicum	GC-MS	RIKEN
		RPMM0003_F_037_1	4081	Solanum lycopersicum	GC-MS	RIKEN
		RPMM0003_F_076_1	4081	Solanum lycopersicum	GC-MS	RIKEN
		RPMM0003_F_061_1	4081	Solanum lycopersicum	GC-MS	RIKEN
		RPMM0003_L_184_1	4081	Solanum lycopersicum	GC-MS	RIKEN
		RPMM0003_L_160_1	4081	Solanum lycopersicum	GC-MS	RIKEN
		RPMM0003_F_064_1	4081	Solanum lycopersicum	GC-MS	RIKEN
		RPMM0003_L_100_old_1	4081	Solanum lycopersicum	GC-MS	RIKEN
		RPMM0003_F_187_1	4081	Solanum lycopersicum	GC-MS	RIKEN
		RPMM0003_F_139_1	4081	Solanum lycopersicum	GC-MS	RIKEN
		RPMM0003_L_133_1	4081	Solanum lycopersicum	GC-MS	RIKEN
		RPMM0003_L_085_1	4081	Solanum lycopersicum	GC-MS	RIKEN
		RPMM0003_L_049_1	4081	Solanum lycopersicum	GC-MS	RIKEN
		RPMM0003_F_178_1	4081	Solanum lycopersicum	GC-MS	RIKEN
		RPMM0003_F_118_1	4081	Solanum lycopersicum	GC-MS	RIKEN
		RPMM0003_F_184_1	4081	Solanum lycopersicum	GC-MS	RIKEN
		RPMM0003_F_064_old_1	4081	Solanum lycopersicum	GC-MS	RIKEN
		RPMM0003_L_058_1	4081	Solanum lycopersicum	GC-MS	RIKEN
		RPMM0003_F_091_1	4081	Solanum lycopersicum	GC-MS	RIKEN
		RPMM0003_F_055_old_1	4081	Solanum lycopersicum	GC-MS	RIKEN
		RPMM0003_L_040_1	4081	Solanum lycopersicum	GC-MS	RIKEN
		RPMM0003_L_079_1	4081	Solanum lycopersicum	GC-MS	RIKEN
		RPMM0003_L_043_old_1	4081	Solanum lycopersicum	GC-MS	RIKEN
		RPMM0003_L_055_1	4081	Solanum lycopersicum	GC-MS	RIKEN
		RPMM0003_F_097_1	4081	Solanum lycopersicum	GC-MS	RIKEN
		RPMM0003_L_046_old_1	4081	Solanum lycopersicum	GC-MS	RIKEN
		RPMM0003_F_193_1	4081	Solanum lycopersicum	GC-MS	RIKEN
		RPMM0003_L_088_1	4081	Solanum lycopersicum	GC-MS	RIKEN
		RPMM0003_F_073_old_1	4081	Solanum lycopersicum	GC-MS	RIKEN
		RPMM0003_L_121_1	4081	Solanum lycopersicum	GC-MS	RIKEN
		RPMM0003_L_091_1	4081	Solanum lycopersicum	GC-MS	RIKEN
		RPMM0003_F_043_1	4081	Solanum lycopersicum	GC-MS	RIKEN
		RPMM0003_L_127_1	4081	Solanum lycopersicum	GC-MS	RIKEN
		RPMM0003_L_148_1	4081	Solanum lycopersicum	GC-MS	RIKEN
		RPMM0003_F_130_1	4081	Solanum lycopersicum	GC-MS	RIKEN
		RPMM0003_L_049_old_1	4081	Solanum lycopersicum	GC-MS	RIKEN
		RPMM0003_L_037_1	4081	Solanum lycopersicum	GC-MS	RIKEN
		RPMM0003_L_187_1	4081	Solanum lycopersicum	GC-MS	RIKEN
		RPMM0003_F_046_old_1	4081	Solanum lycopersicum	GC-MS	RIKEN
		RPMM0003_F_103_old_1	4081	Solanum lycopersicum	GC-MS	RIKEN
		RPMM0003_L_193_1	4081	Solanum lycopersicum	GC-MS	RIKEN
		RPMM0003_F_163_1	4081	Solanum lycopersicum	GC-MS	RIKEN
		RPMM0003_L_100_1	4081	Solanum lycopersicum	GC-MS	RIKEN
		RPMM0003_F_103_1	4081	Solanum lycopersicum	GC-MS	RIKEN
		RPMM0003_L_130_1	4081	Solanum lycopersicum	GC-MS	RIKEN
		RPMM0003_F_160_1	4081	Solanum lycopersicum	GC-MS	RIKEN
		RPMM0003_F_049_old_1	4081	Solanum lycopersicum	GC-MS	RIKEN
		RPMM0003_L_136_1	4081	Solanum lycopersicum	GC-MS	RIKEN
		RPMM0003_F_169_1	4081	Solanum lycopersicum	GC-MS	RIKEN
		RPMM0003_L_088_old_1	4081	Solanum lycopersicum	GC-MS	RIKEN
		RPMM0003_L_079_old_1	4081	Solanum lycopersicum	GC-MS	RIKEN
		RPMM0003_F_058_1	4081	Solanum lycopersicum	GC-MS	RIKEN
		RPMM0003_F_127_1	4081	Solanum lycopersicum	GC-MS	RIKEN
		RPMM0003_F_040_old_1	4081	Solanum lycopersicum	GC-MS	RIKEN
		RPMM0003_F_100_1	4081	Solanum lycopersicum	GC-MS	RIKEN
		RPMM0003_L_037_old_1	4081	Solanum lycopersicum	GC-MS	RIKEN
		RPMM0003_L_076_1	4081	Solanum lycopersicum	GC-MS	RIKEN
		RPMM0003_L_073_old_1	4081	Solanum lycopersicum	GC-MS	RIKEN
		RPMM0003_F_052_old_1	4081	Solanum lycopersicum	GC-MS	RIKEN
		RPMM0003_L_169_1	4081	Solanum lycopersicum	GC-MS	RIKEN
		RPMM0003_L_154_1	4081	Solanum lycopersicum	GC-MS	RIKEN
		RPMM0003_L_103_1	4081	Solanum lycopersicum	GC-MS	RIKEN
		RPMM0003_F_073_1	4081	Solanum lycopersicum	GC-MS	RIKEN
RPMM0004	Unbiased profiling of volatile organic compounds in the headspace of <i>Allium</i> plants using an in窶奏ube extraction device	RPMM0004_bannou_2	35875	Allium fistulosum	GC-MS	RIKEN
		RPMM0004_aka_1	35875	Allium fistulosum	GC-MS	RIKEN
		RPMM0004_shiro_1	35875	Allium fistulosum	GC-MS	RIKEN
		RPMM0004_shirakami_3	35875	Allium fistulosum	GC-MS	RIKEN
		RPMM0004_kujo_3	35875	Allium fistulosum	GC-MS	RIKEN
		RPMM0004_shirakami_2	35875	Allium fistulosum	GC-MS	RIKEN
		RPMM0004_kujo_1	35875	Allium fistulosum	GC-MS	RIKEN
		RPMM0004_shirakami_1	35875	Allium fistulosum	GC-MS	RIKEN
		RPMM0004_Chinesechives_1	4683	Allium tuberosum	GC-MS	RIKEN
		RPMM0004_shiro_2	35875	Allium fistulosum	GC-MS	RIKEN
		RPMM0004_shimonita_3	35875	Allium fistulosum	GC-MS	RIKEN
		RPMM0004_bannou_3	35875	Allium fistulosum	GC-MS	RIKEN
		RPMM0004_bannou_1	35875	Allium fistulosum	GC-MS	RIKEN
		RPMM0004_green_3	35875	Allium fistulosum	GC-MS	RIKEN
		RPMM0004_mikata_3	35875	Allium fistulosum	GC-MS	RIKEN
		RPMM0004_mikata_c	35875	Allium fistulosum	GC-MS	RIKEN
		RPMM0004_shallot_2	130426	Allium chinense	GC-MS	RIKEN
		RPMM0004_Chinesechives_3	4683	Allium tuberosum	GC-MS	RIKEN
		RPMM0004_nagareyama_2	35875	Allium fistulosum	GC-MS	RIKEN
		RPMM0004_shallot_1	130426	Allium chinense	GC-MS	RIKEN
		RPMM0004_mikata_2	35875	Allium fistulosum	GC-MS	RIKEN
		RPMM0004_mikata_b	35875	Allium fistulosum	GC-MS	RIKEN
		RPMM0004_green_1	35875	Allium fistulosum	GC-MS	RIKEN
		RPMM0004_mikata_1	35875	Allium fistulosum	GC-MS	RIKEN
		RPMM0004_kujo_2	35875	Allium fistulosum	GC-MS	RIKEN
		RPMM0004_Chinesechives_2	4683	Allium tuberosum	GC-MS	RIKEN
		RPMM0004_aka_3	35875	Allium fistulosum	GC-MS	RIKEN
		RPMM0004_aoi_3	35875	Allium fistulosum	GC-MS	RIKEN
		RPMM0004_aoi_2	35875	Allium fistulosum	GC-MS	RIKEN
		RPMM0004_aka_2	35875	Allium fistulosum	GC-MS	RIKEN
		RPMM0004_aoi_1	35875	Allium fistulosum	GC-MS	RIKEN
		RPMM0004_shimonita_2	35875	Allium fistulosum	GC-MS	RIKEN
		RPMM0004_nagareyama_3	35875	Allium fistulosum	GC-MS	RIKEN
		RPMM0004_green_2	35875	Allium fistulosum	GC-MS	RIKEN
		RPMM0004_mikata_a	35875	Allium fistulosum	GC-MS	RIKEN
		RPMM0004_shallot_3	130426	Allium chinense	GC-MS	RIKEN
		RPMM0004_shimonita_1	35875	Allium fistulosum	GC-MS	RIKEN
		RPMM0004_nagareyama_1	35875	Allium fistulosum	GC-MS	RIKEN
RPMM0005	Application of a metabolomic method combining one-dimensional and two-dimensional gas chromatography-time-of-flight/mass spectrometry to metabolic phenotyping of natural variants in rice	RPMM0005_coa_250_1	4530	Oryza sativa	GC-MS	RIKEN
		RPMM0005_coa_073_1	4530	Oryza sativa	GC-MS	RIKEN
		RPMM0005_coa_283_1	4530	Oryza sativa	GC-MS	RIKEN
		RPMM0005_coa_191_1	4530	Oryza sativa	GC-MS	RIKEN
		RPMM0005_coa_005_1	4530	Oryza sativa	GC-MS	RIKEN
		RPMM0005_coa_133_1	4530	Oryza sativa	GC-MS	RIKEN
		RPMM0005_coa_103_1	4530	Oryza sativa	GC-MS	RIKEN
		RPMM0005_coa_102_1	4530	Oryza sativa	GC-MS	RIKEN
		RPMM0005_coa_007_1	4530	Oryza sativa	GC-MS	RIKEN
		RPMM0005_coa_028_1	4530	Oryza sativa	GC-MS	RIKEN
		RPMM0005_coa_138_1	4530	Oryza sativa	GC-MS	RIKEN
		RPMM0005_coa_172_1	4530	Oryza sativa	GC-MS	RIKEN
		RPMM0005_coa_045_1	4530	Oryza sativa	GC-MS	RIKEN
		RPMM0005_coa_248_1	4530	Oryza sativa	GC-MS	RIKEN
		RPMM0005_coa_135_1	4530	Oryza sativa	GC-MS	RIKEN
		RPMM0005_coa_279_1	4530	Oryza sativa	GC-MS	RIKEN
		RPMM0005_coa_166_1	4530	Oryza sativa	GC-MS	RIKEN
		RPMM0005_coa_185_1	4530	Oryza sativa	GC-MS	RIKEN
		RPMM0005_coa_186_1	4530	Oryza sativa	GC-MS	RIKEN
		RPMM0005_coa_025_1	4530	Oryza sativa	GC-MS	RIKEN
		RPMM0005_coa_223_1	4530	Oryza sativa	GC-MS	RIKEN
		RPMM0005_coa_123_1	4530	Oryza sativa	GC-MS	RIKEN
		RPMM0005_coa_075_1	4530	Oryza sativa	GC-MS	RIKEN
		RPMM0005_coa_222_1	4530	Oryza sativa	GC-MS	RIKEN
		RPMM0005_coa_058_1	4530	Oryza sativa	GC-MS	RIKEN
		RPMM0005_coa_113_1	4530	Oryza sativa	GC-MS	RIKEN
		RPMM0005_coa_158_1	4530	Oryza sativa	GC-MS	RIKEN
		RPMM0005_coa_199_1	4530	Oryza sativa	GC-MS	RIKEN
		RPMM0005_coa_050_1	4530	Oryza sativa	GC-MS	RIKEN
		RPMM0005_coa_052_1	4530	Oryza sativa	GC-MS	RIKEN
		RPMM0005_coa_155_1	4530	Oryza sativa	GC-MS	RIKEN
		RPMM0005_coa_031_1	4530	Oryza sativa	GC-MS	RIKEN
		RPMM0005_coa_078_1	4530	Oryza sativa	GC-MS	RIKEN
		RPMM0005_coa_140_1	4530	Oryza sativa	GC-MS	RIKEN
		RPMM0005_coa_040_1	4530	Oryza sativa	GC-MS	RIKEN
		RPMM0005_coa_108_1	4530	Oryza sativa	GC-MS	RIKEN
		RPMM0005_coa_206_1	4530	Oryza sativa	GC-MS	RIKEN
		RPMM0005_coa_187_1	4530	Oryza sativa	GC-MS	RIKEN
		RPMM0005_coa_264_1	4530	Oryza sativa	GC-MS	RIKEN
		RPMM0005_coa_054_1	4530	Oryza sativa	GC-MS	RIKEN
		RPMM0005_coa_145_1	4530	Oryza sativa	GC-MS	RIKEN
		RPMM0005_coa_092_1	4530	Oryza sativa	GC-MS	RIKEN
		RPMM0005_coa_139_1	4530	Oryza sativa	GC-MS	RIKEN
		RPMM0005_coa_080_1	4530	Oryza sativa	GC-MS	RIKEN
		RPMM0005_coa_127_1	4530	Oryza sativa	GC-MS	RIKEN
		RPMM0005_coa_009_1	4530	Oryza sativa	GC-MS	RIKEN
		RPMM0005_coa_261_1	4530	Oryza sativa	GC-MS	RIKEN
		RPMM0005_coa_207_1	4530	Oryza sativa	GC-MS	RIKEN
		RPMM0005_coa_146_1	4530	Oryza sativa	GC-MS	RIKEN
		RPMM0005_coa_278_1	4530	Oryza sativa	GC-MS	RIKEN
		RPMM0005_coa_053_1	4530	Oryza sativa	GC-MS	RIKEN
		RPMM0005_coa_153_1	4530	Oryza sativa	GC-MS	RIKEN
		RPMM0005_coa_110_1	4530	Oryza sativa	GC-MS	RIKEN
		RPMM0005_coa_210_1	4530	Oryza sativa	GC-MS	RIKEN
		RPMM0005_coa_259_1	4530	Oryza sativa	GC-MS	RIKEN
		RPMM0005_coa_084_1	4530	Oryza sativa	GC-MS	RIKEN
		RPMM0005_coa_121_1	4530	Oryza sativa	GC-MS	RIKEN
		RPMM0005_coa_109_1	4530	Oryza sativa	GC-MS	RIKEN
		RPMM0005_coa_049_1	4530	Oryza sativa	GC-MS	RIKEN
		RPMM0005_coa_115_1	4530	Oryza sativa	GC-MS	RIKEN
		RPMM0005_coa_216_1	4530	Oryza sativa	GC-MS	RIKEN
		RPMM0005_coa_271_1	4530	Oryza sativa	GC-MS	RIKEN
		RPMM0005_coa_012_1	4530	Oryza sativa	GC-MS	RIKEN
		RPMM0005_coa_147_1	4530	Oryza sativa	GC-MS	RIKEN
		RPMM0005_coa_180_1	4530	Oryza sativa	GC-MS	RIKEN
		RPMM0005_coa_244_1	4530	Oryza sativa	GC-MS	RIKEN
		RPMM0005_coa_268_1	4530	Oryza sativa	GC-MS	RIKEN
		RPMM0005_coa_231_1	4530	Oryza sativa	GC-MS	RIKEN
		RPMM0005_coa_124_1	4530	Oryza sativa	GC-MS	RIKEN
		RPMM0005_coa_258_1	4530	Oryza sativa	GC-MS	RIKEN
		RPMM0005_coa_098_1	4530	Oryza sativa	GC-MS	RIKEN
		RPMM0005_coa_276_1	4530	Oryza sativa	GC-MS	RIKEN
		RPMM0005_coa_269_1	4530	Oryza sativa	GC-MS	RIKEN
		RPMM0005_coa_157_1	4530	Oryza sativa	GC-MS	RIKEN
		RPMM0005_coa_074_1	4530	Oryza sativa	GC-MS	RIKEN
		RPMM0005_coa_254_1	4530	Oryza sativa	GC-MS	RIKEN
		RPMM0005_coa_035_1	4530	Oryza sativa	GC-MS	RIKEN
		RPMM0005_coa_091_1	4530	Oryza sativa	GC-MS	RIKEN
		RPMM0005_coa_132_1	4530	Oryza sativa	GC-MS	RIKEN
		RPMM0005_coa_059_1	4530	Oryza sativa	GC-MS	RIKEN
		RPMM0005_coa_163_1	4530	Oryza sativa	GC-MS	RIKEN
		RPMM0005_coa_265_1	4530	Oryza sativa	GC-MS	RIKEN
		RPMM0005_coa_014_1	4530	Oryza sativa	GC-MS	RIKEN
		RPMM0005_coa_227_1	4530	Oryza sativa	GC-MS	RIKEN
		RPMM0005_coa_061_1	4530	Oryza sativa	GC-MS	RIKEN
		RPMM0005_coa_042_1	4530	Oryza sativa	GC-MS	RIKEN
		RPMM0005_coa_193_1	4530	Oryza sativa	GC-MS	RIKEN
		RPMM0005_coa_203_1	4530	Oryza sativa	GC-MS	RIKEN
		RPMM0005_coa_170_1	4530	Oryza sativa	GC-MS	RIKEN
		RPMM0005_coa_087_1	4530	Oryza sativa	GC-MS	RIKEN
		RPMM0005_coa_085_1	4530	Oryza sativa	GC-MS	RIKEN
		RPMM0005_coa_024_1	4530	Oryza sativa	GC-MS	RIKEN
		RPMM0005_coa_090_1	4530	Oryza sativa	GC-MS	RIKEN
		RPMM0005_coa_111_1	4530	Oryza sativa	GC-MS	RIKEN
		RPMM0005_coa_027_1	4530	Oryza sativa	GC-MS	RIKEN
		RPMM0005_coa_224_1	4530	Oryza sativa	GC-MS	RIKEN
		RPMM0005_coa_120_1	4530	Oryza sativa	GC-MS	RIKEN
		RPMM0005_coa_194_1	4530	Oryza sativa	GC-MS	RIKEN
		RPMM0005_coa_162_1	4530	Oryza sativa	GC-MS	RIKEN
		RPMM0005_coa_209_1	4530	Oryza sativa	GC-MS	RIKEN
		RPMM0005_coa_246_1	4530	Oryza sativa	GC-MS	RIKEN
		RPMM0005_coa_148_1	4530	Oryza sativa	GC-MS	RIKEN
		RPMM0005_coa_228_1	4530	Oryza sativa	GC-MS	RIKEN
		RPMM0005_coa_256_1	4530	Oryza sativa	GC-MS	RIKEN
		RPMM0005_coa_290_1	4530	Oryza sativa	GC-MS	RIKEN
		RPMM0005_coa_178_1	4530	Oryza sativa	GC-MS	RIKEN
		RPMM0005_coa_197_1	4530	Oryza sativa	GC-MS	RIKEN
		RPMM0005_coa_077_1	4530	Oryza sativa	GC-MS	RIKEN
		RPMM0005_coa_013_1	4530	Oryza sativa	GC-MS	RIKEN
		RPMM0005_coa_196_1	4530	Oryza sativa	GC-MS	RIKEN
		RPMM0005_coa_117_1	4530	Oryza sativa	GC-MS	RIKEN
		RPMM0005_coa_041_1	4530	Oryza sativa	GC-MS	RIKEN
		RPMM0005_coa_245_1	4530	Oryza sativa	GC-MS	RIKEN
		RPMM0005_coa_152_1	4530	Oryza sativa	GC-MS	RIKEN
		RPMM0005_coa_048_1	4530	Oryza sativa	GC-MS	RIKEN
		RPMM0005_coa_220_1	4530	Oryza sativa	GC-MS	RIKEN
		RPMM0005_coa_289_1	4530	Oryza sativa	GC-MS	RIKEN
		RPMM0005_coa_101_1	4530	Oryza sativa	GC-MS	RIKEN
		RPMM0005_coa_270_1	4530	Oryza sativa	GC-MS	RIKEN
		RPMM0005_coa_112_1	4530	Oryza sativa	GC-MS	RIKEN
		RPMM0005_coa_002_1	4530	Oryza sativa	GC-MS	RIKEN
		RPMM0005_coa_082_1	4530	Oryza sativa	GC-MS	RIKEN
		RPMM0005_coa_066_1	4530	Oryza sativa	GC-MS	RIKEN
		RPMM0005_coa_128_1	4530	Oryza sativa	GC-MS	RIKEN
		RPMM0005_coa_093_1	4530	Oryza sativa	GC-MS	RIKEN
		RPMM0005_coa_160_1	4530	Oryza sativa	GC-MS	RIKEN
		RPMM0005_coa_234_1	4530	Oryza sativa	GC-MS	RIKEN
		RPMM0005_coa_119_1	4530	Oryza sativa	GC-MS	RIKEN
		RPMM0005_coa_266_1	4530	Oryza sativa	GC-MS	RIKEN
		RPMM0005_coa_151_1	4530	Oryza sativa	GC-MS	RIKEN
		RPMM0005_coa_214_1	4530	Oryza sativa	GC-MS	RIKEN
		RPMM0005_coa_277_1	4530	Oryza sativa	GC-MS	RIKEN
		RPMM0005_coa_181_1	4530	Oryza sativa	GC-MS	RIKEN
		RPMM0005_coa_118_1	4530	Oryza sativa	GC-MS	RIKEN
		RPMM0005_coa_104_1	4530	Oryza sativa	GC-MS	RIKEN
		RPMM0005_coa_067_1	4530	Oryza sativa	GC-MS	RIKEN
		RPMM0005_coa_284_1	4530	Oryza sativa	GC-MS	RIKEN
		RPMM0005_coa_293_1	4530	Oryza sativa	GC-MS	RIKEN
		RPMM0005_coa_211_1	4530	Oryza sativa	GC-MS	RIKEN
		RPMM0005_coa_029_1	4530	Oryza sativa	GC-MS	RIKEN
		RPMM0005_coa_247_1	4530	Oryza sativa	GC-MS	RIKEN
		RPMM0005_coa_089_1	4530	Oryza sativa	GC-MS	RIKEN
		RPMM0005_coa_003_1	4530	Oryza sativa	GC-MS	RIKEN
		RPMM0005_coa_011_1	4530	Oryza sativa	GC-MS	RIKEN
		RPMM0005_coa_243_1	4530	Oryza sativa	GC-MS	RIKEN
		RPMM0005_coa_088_1	4530	Oryza sativa	GC-MS	RIKEN
		RPMM0005_coa_114_1	4530	Oryza sativa	GC-MS	RIKEN
		RPMM0005_coa_116_1	4530	Oryza sativa	GC-MS	RIKEN
		RPMM0005_coa_240_1	4530	Oryza sativa	GC-MS	RIKEN
		RPMM0005_coa_032_1	4530	Oryza sativa	GC-MS	RIKEN
		RPMM0005_coa_182_1	4530	Oryza sativa	GC-MS	RIKEN
		RPMM0005_coa_026_1	4530	Oryza sativa	GC-MS	RIKEN
		RPMM0005_coa_030_1	4530	Oryza sativa	GC-MS	RIKEN
		RPMM0005_coa_174_1	4530	Oryza sativa	GC-MS	RIKEN
		RPMM0005_coa_164_1	4530	Oryza sativa	GC-MS	RIKEN
		RPMM0005_coa_235_1	4530	Oryza sativa	GC-MS	RIKEN
		RPMM0005_coa_263_1	4530	Oryza sativa	GC-MS	RIKEN
		RPMM0005_coa_273_1	4530	Oryza sativa	GC-MS	RIKEN
		RPMM0005_coa_208_1	4530	Oryza sativa	GC-MS	RIKEN
		RPMM0005_coa_021_1	4530	Oryza sativa	GC-MS	RIKEN
		RPMM0005_coa_255_1	4530	Oryza sativa	GC-MS	RIKEN
		RPMM0005_coa_136_1	4530	Oryza sativa	GC-MS	RIKEN
		RPMM0005_coa_008_1	4530	Oryza sativa	GC-MS	RIKEN
		RPMM0005_coa_295_1	4530	Oryza sativa	GC-MS	RIKEN
		RPMM0005_coa_142_1	4530	Oryza sativa	GC-MS	RIKEN
		RPMM0005_coa_099_1	4530	Oryza sativa	GC-MS	RIKEN
		RPMM0005_coa_275_1	4530	Oryza sativa	GC-MS	RIKEN
		RPMM0005_coa_063_1	4530	Oryza sativa	GC-MS	RIKEN
		RPMM0005_coa_253_1	4530	Oryza sativa	GC-MS	RIKEN
		RPMM0005_coa_020_1	4530	Oryza sativa	GC-MS	RIKEN
		RPMM0005_coa_051_1	4530	Oryza sativa	GC-MS	RIKEN
		RPMM0005_coa_006_1	4530	Oryza sativa	GC-MS	RIKEN
		RPMM0005_coa_238_1	4530	Oryza sativa	GC-MS	RIKEN
		RPMM0005_coa_237_1	4530	Oryza sativa	GC-MS	RIKEN
		RPMM0005_coa_249_1	4530	Oryza sativa	GC-MS	RIKEN
		RPMM0005_coa_281_1	4530	Oryza sativa	GC-MS	RIKEN
		RPMM0005_coa_190_1	4530	Oryza sativa	GC-MS	RIKEN
		RPMM0005_coa_062_1	4530	Oryza sativa	GC-MS	RIKEN
		RPMM0005_coa_201_1	4530	Oryza sativa	GC-MS	RIKEN
		RPMM0005_coa_122_1	4530	Oryza sativa	GC-MS	RIKEN
		RPMM0005_coa_239_1	4530	Oryza sativa	GC-MS	RIKEN
		RPMM0005_coa_017_1	4530	Oryza sativa	GC-MS	RIKEN
		RPMM0005_coa_280_1	4530	Oryza sativa	GC-MS	RIKEN
		RPMM0005_coa_288_1	4530	Oryza sativa	GC-MS	RIKEN
		RPMM0005_coa_282_1	4530	Oryza sativa	GC-MS	RIKEN
		RPMM0005_coa_204_1	4530	Oryza sativa	GC-MS	RIKEN
		RPMM0005_coa_043_1	4530	Oryza sativa	GC-MS	RIKEN
		RPMM0005_coa_126_1	4530	Oryza sativa	GC-MS	RIKEN
		RPMM0005_coa_292_1	4530	Oryza sativa	GC-MS	RIKEN
		RPMM0005_coa_001_1	4530	Oryza sativa	GC-MS	RIKEN
		RPMM0005_coa_212_1	4530	Oryza sativa	GC-MS	RIKEN
		RPMM0005_coa_094_1	4530	Oryza sativa	GC-MS	RIKEN
		RPMM0005_coa_177_1	4530	Oryza sativa	GC-MS	RIKEN
		RPMM0005_coa_165_1	4530	Oryza sativa	GC-MS	RIKEN
		RPMM0005_coa_019_1	4530	Oryza sativa	GC-MS	RIKEN
		RPMM0005_coa_251_1	4530	Oryza sativa	GC-MS	RIKEN
		RPMM0005_coa_198_1	4530	Oryza sativa	GC-MS	RIKEN
		RPMM0005_coa_064_1	4530	Oryza sativa	GC-MS	RIKEN
		RPMM0005_coa_267_1	4530	Oryza sativa	GC-MS	RIKEN
		RPMM0005_coa_057_1	4530	Oryza sativa	GC-MS	RIKEN
		RPMM0005_coa_065_1	4530	Oryza sativa	GC-MS	RIKEN
		RPMM0005_coa_296_1	4530	Oryza sativa	GC-MS	RIKEN
		RPMM0005_coa_004_1	4530	Oryza sativa	GC-MS	RIKEN
		RPMM0005_coa_226_1	4530	Oryza sativa	GC-MS	RIKEN
		RPMM0005_coa_149_1	4530	Oryza sativa	GC-MS	RIKEN
		RPMM0005_coa_044_1	4530	Oryza sativa	GC-MS	RIKEN
		RPMM0005_coa_081_1	4530	Oryza sativa	GC-MS	RIKEN
		RPMM0005_coa_192_1	4530	Oryza sativa	GC-MS	RIKEN
		RPMM0005_coa_159_1	4530	Oryza sativa	GC-MS	RIKEN
		RPMM0005_coa_071_1	4530	Oryza sativa	GC-MS	RIKEN
		RPMM0005_coa_070_1	4530	Oryza sativa	GC-MS	RIKEN
		RPMM0005_coa_294_1	4530	Oryza sativa	GC-MS	RIKEN
		RPMM0005_coa_095_1	4530	Oryza sativa	GC-MS	RIKEN
		RPMM0005_coa_217_1	4530	Oryza sativa	GC-MS	RIKEN
		RPMM0005_coa_200_1	4530	Oryza sativa	GC-MS	RIKEN
		RPMM0005_coa_179_1	4530	Oryza sativa	GC-MS	RIKEN
		RPMM0005_coa_134_1	4530	Oryza sativa	GC-MS	RIKEN
		RPMM0005_coa_184_1	4530	Oryza sativa	GC-MS	RIKEN
		RPMM0005_coa_072_1	4530	Oryza sativa	GC-MS	RIKEN
		RPMM0005_coa_189_1	4530	Oryza sativa	GC-MS	RIKEN
		RPMM0005_coa_055_1	4530	Oryza sativa	GC-MS	RIKEN
		RPMM0005_coa_105_1	4530	Oryza sativa	GC-MS	RIKEN
		RPMM0005_coa_150_1	4530	Oryza sativa	GC-MS	RIKEN
		RPMM0005_coa_215_1	4530	Oryza sativa	GC-MS	RIKEN
		RPMM0005_coa_205_1	4530	Oryza sativa	GC-MS	RIKEN
		RPMM0005_coa_131_1	4530	Oryza sativa	GC-MS	RIKEN
		RPMM0005_coa_225_1	4530	Oryza sativa	GC-MS	RIKEN
		RPMM0005_coa_230_1	4530	Oryza sativa	GC-MS	RIKEN
		RPMM0005_coa_037_1	4530	Oryza sativa	GC-MS	RIKEN
		RPMM0005_coa_056_1	4530	Oryza sativa	GC-MS	RIKEN
		RPMM0005_coa_188_1	4530	Oryza sativa	GC-MS	RIKEN
		RPMM0005_coa_060_1	4530	Oryza sativa	GC-MS	RIKEN
		RPMM0005_coa_252_1	4530	Oryza sativa	GC-MS	RIKEN
		RPMM0005_coa_086_1	4530	Oryza sativa	GC-MS	RIKEN
		RPMM0005_coa_171_1	4530	Oryza sativa	GC-MS	RIKEN
		RPMM0005_coa_291_1	4530	Oryza sativa	GC-MS	RIKEN
		RPMM0005_coa_022_1	4530	Oryza sativa	GC-MS	RIKEN
		RPMM0005_coa_175_1	4530	Oryza sativa	GC-MS	RIKEN
		RPMM0005_coa_262_1	4530	Oryza sativa	GC-MS	RIKEN
		RPMM0005_coa_173_1	4530	Oryza sativa	GC-MS	RIKEN
		RPMM0005_coa_257_1	4530	Oryza sativa	GC-MS	RIKEN
		RPMM0005_coa_143_1	4530	Oryza sativa	GC-MS	RIKEN
		RPMM0005_coa_195_1	4530	Oryza sativa	GC-MS	RIKEN
		RPMM0005_coa_010_1	4530	Oryza sativa	GC-MS	RIKEN
		RPMM0005_coa_202_1	4530	Oryza sativa	GC-MS	RIKEN
		RPMM0005_coa_068_1	4530	Oryza sativa	GC-MS	RIKEN
		RPMM0005_coa_106_1	4530	Oryza sativa	GC-MS	RIKEN
		RPMM0005_coa_046_1	4530	Oryza sativa	GC-MS	RIKEN
		RPMM0005_coa_260_1	4530	Oryza sativa	GC-MS	RIKEN
		RPMM0005_coa_285_1	4530	Oryza sativa	GC-MS	RIKEN
		RPMM0005_coa_038_1	4530	Oryza sativa	GC-MS	RIKEN
		RPMM0005_coa_144_1	4530	Oryza sativa	GC-MS	RIKEN
		RPMM0005_coa_023_1	4530	Oryza sativa	GC-MS	RIKEN
		RPMM0005_coa_018_1	4530	Oryza sativa	GC-MS	RIKEN
		RPMM0005_coa_213_1	4530	Oryza sativa	GC-MS	RIKEN
		RPMM0005_coa_036_1	4530	Oryza sativa	GC-MS	RIKEN
		RPMM0005_coa_274_1	4530	Oryza sativa	GC-MS	RIKEN
		RPMM0005_coa_015_1	4530	Oryza sativa	GC-MS	RIKEN
		RPMM0005_coa_183_1	4530	Oryza sativa	GC-MS	RIKEN
		RPMM0005_coa_130_1	4530	Oryza sativa	GC-MS	RIKEN
		RPMM0005_coa_218_1	4530	Oryza sativa	GC-MS	RIKEN
		RPMM0005_coa_167_1	4530	Oryza sativa	GC-MS	RIKEN
		RPMM0005_coa_107_1	4530	Oryza sativa	GC-MS	RIKEN
		RPMM0005_coa_233_1	4530	Oryza sativa	GC-MS	RIKEN
		RPMM0005_coa_236_1	4530	Oryza sativa	GC-MS	RIKEN
		RPMM0005_coa_242_1	4530	Oryza sativa	GC-MS	RIKEN
		RPMM0005_coa_221_1	4530	Oryza sativa	GC-MS	RIKEN
		RPMM0005_coa_287_1	4530	Oryza sativa	GC-MS	RIKEN
		RPMM0005_coa_034_1	4530	Oryza sativa	GC-MS	RIKEN
		RPMM0005_coa_129_1	4530	Oryza sativa	GC-MS	RIKEN
		RPMM0005_coa_083_1	4530	Oryza sativa	GC-MS	RIKEN
		RPMM0005_coa_125_1	4530	Oryza sativa	GC-MS	RIKEN
		RPMM0005_coa_176_1	4530	Oryza sativa	GC-MS	RIKEN
		RPMM0005_coa_016_1	4530	Oryza sativa	GC-MS	RIKEN
		RPMM0005_coa_232_1	4530	Oryza sativa	GC-MS	RIKEN
		RPMM0005_coa_154_1	4530	Oryza sativa	GC-MS	RIKEN
		RPMM0005_coa_069_1	4530	Oryza sativa	GC-MS	RIKEN
		RPMM0005_coa_229_1	4530	Oryza sativa	GC-MS	RIKEN
		RPMM0005_coa_097_1	4530	Oryza sativa	GC-MS	RIKEN
		RPMM0005_coa_241_1	4530	Oryza sativa	GC-MS	RIKEN
		RPMM0005_coa_137_1	4530	Oryza sativa	GC-MS	RIKEN
		RPMM0005_coa_219_1	4530	Oryza sativa	GC-MS	RIKEN
		RPMM0005_coa_141_1	4530	Oryza sativa	GC-MS	RIKEN
		RPMM0005_coa_272_1	4530	Oryza sativa	GC-MS	RIKEN
		RPMM0005_coa_168_1	4530	Oryza sativa	GC-MS	RIKEN
		RPMM0005_coa_039_1	4530	Oryza sativa	GC-MS	RIKEN
		RPMM0005_coa_033_1	4530	Oryza sativa	GC-MS	RIKEN
		RPMM0005_coa_286_1	4530	Oryza sativa	GC-MS	RIKEN
RPMM0006	Metabolomic correlation-network modules in Arabidopsis based on a graph-clustering approach	RPMM0006_R_12_1	3702	Arabidopsis thaliana	GC-MS	RIKEN
		RPMM0006_R_45_1	3702	Arabidopsis thaliana	GC-MS	RIKEN
		RPMM0006_R_01_1	3702	Arabidopsis thaliana	GC-MS	RIKEN
		RPMM0006_R_42_1	3702	Arabidopsis thaliana	GC-MS	RIKEN
		RPMM0006_R_20_1	3702	Arabidopsis thaliana	GC-MS	RIKEN
		RPMM0006_R_46_1	3702	Arabidopsis thaliana	GC-MS	RIKEN
		RPMM0006_R_56_1	3702	Arabidopsis thaliana	GC-MS	RIKEN
		RPMM0006_R_43_1	3702	Arabidopsis thaliana	GC-MS	RIKEN
		RPMM0006_R_51_1	3702	Arabidopsis thaliana	GC-MS	RIKEN
		RPMM0006_R_25_1	3702	Arabidopsis thaliana	GC-MS	RIKEN
		RPMM0006_R_26_1	3702	Arabidopsis thaliana	GC-MS	RIKEN
		RPMM0006_R_27_1	3702	Arabidopsis thaliana	GC-MS	RIKEN
		RPMM0006_R_05_1	3702	Arabidopsis thaliana	GC-MS	RIKEN
		RPMM0006_R_55_1	3702	Arabidopsis thaliana	GC-MS	RIKEN
		RPMM0006_R_16_1	3702	Arabidopsis thaliana	GC-MS	RIKEN
		RPMM0006_R_40_1	3702	Arabidopsis thaliana	GC-MS	RIKEN
		RPMM0006_R_04_1	3702	Arabidopsis thaliana	GC-MS	RIKEN
		RPMM0006_R_02_1	3702	Arabidopsis thaliana	GC-MS	RIKEN
		RPMM0006_R_57_1	3702	Arabidopsis thaliana	GC-MS	RIKEN
		RPMM0006_R_15_1	3702	Arabidopsis thaliana	GC-MS	RIKEN
		RPMM0006_R_09_1	3702	Arabidopsis thaliana	GC-MS	RIKEN
		RPMM0006_R_21_1	3702	Arabidopsis thaliana	GC-MS	RIKEN
		RPMM0006_R_38_1	3702	Arabidopsis thaliana	GC-MS	RIKEN
		RPMM0006_R_03_1	3702	Arabidopsis thaliana	GC-MS	RIKEN
		RPMM0006_R_17_1	3702	Arabidopsis thaliana	GC-MS	RIKEN
		RPMM0006_R_22_1	3702	Arabidopsis thaliana	GC-MS	RIKEN
		RPMM0006_R_24_1	3702	Arabidopsis thaliana	GC-MS	RIKEN
		RPMM0006_R_23_1	3702	Arabidopsis thaliana	GC-MS	RIKEN
		RPMM0006_R_53_1	3702	Arabidopsis thaliana	GC-MS	RIKEN
		RPMM0006_R_35_1	3702	Arabidopsis thaliana	GC-MS	RIKEN
		RPMM0006_R_18_1	3702	Arabidopsis thaliana	GC-MS	RIKEN
		RPMM0006_R_58_1	3702	Arabidopsis thaliana	GC-MS	RIKEN
		RPMM0006_R_49_1	3702	Arabidopsis thaliana	GC-MS	RIKEN
		RPMM0006_R_30_1	3702	Arabidopsis thaliana	GC-MS	RIKEN
		RPMM0006_R_29_1	3702	Arabidopsis thaliana	GC-MS	RIKEN
		RPMM0006_R_41_1	3702	Arabidopsis thaliana	GC-MS	RIKEN
		RPMM0006_R_10_1	3702	Arabidopsis thaliana	GC-MS	RIKEN
		RPMM0006_R_47_1	3702	Arabidopsis thaliana	GC-MS	RIKEN
		RPMM0006_R_32_1	3702	Arabidopsis thaliana	GC-MS	RIKEN
		RPMM0006_R_07_1	3702	Arabidopsis thaliana	GC-MS	RIKEN
		RPMM0006_R_31_1	3702	Arabidopsis thaliana	GC-MS	RIKEN
		RPMM0006_R_50_1	3702	Arabidopsis thaliana	GC-MS	RIKEN
		RPMM0006_R_37_1	3702	Arabidopsis thaliana	GC-MS	RIKEN
		RPMM0006_R_28_1	3702	Arabidopsis thaliana	GC-MS	RIKEN
		RPMM0006_R_36_1	3702	Arabidopsis thaliana	GC-MS	RIKEN
		RPMM0006_R_33_1	3702	Arabidopsis thaliana	GC-MS	RIKEN
		RPMM0006_R_52_1	3702	Arabidopsis thaliana	GC-MS	RIKEN
		RPMM0006_R_19_1	3702	Arabidopsis thaliana	GC-MS	RIKEN
		RPMM0006_R_11_1	3702	Arabidopsis thaliana	GC-MS	RIKEN
		RPMM0006_R_34_1	3702	Arabidopsis thaliana	GC-MS	RIKEN
		RPMM0006_R_48_1	3702	Arabidopsis thaliana	GC-MS	RIKEN
		RPMM0006_R_39_1	3702	Arabidopsis thaliana	GC-MS	RIKEN
		RPMM0006_R_06_1	3702	Arabidopsis thaliana	GC-MS	RIKEN
RPMM0007	Metabolomics data reveal a crucial role of cytosolic glutamine synthetase 1;1 in coordinating metabolic balance in rice	RPMM0007_ine_169	4530	Oryza sativa	GC-MS	RIKEN
		RPMM0007_ine_084	4530	Oryza sativa	GC-MS	RIKEN
		RPMM0007_ine_100	4530	Oryza sativa	GC-MS	RIKEN
		RPMM0007_touhoku_ine_069_	4530	Oryza sativa	GC-MS	RIKEN
		RPMM0007_ine_117	4530	Oryza sativa	GC-MS	RIKEN
		RPMM0007_touhoku_ine_136_	4530	Oryza sativa	GC-MS	RIKEN
		RPMM0007_touhoku_ine_056_	4530	Oryza sativa	GC-MS	RIKEN
		RPMM0007_gs_081_2	4530	Oryza sativa	GC-MS	RIKEN
		RPMM0007_gs_046_1	4530	Oryza sativa	GC-MS	RIKEN
		RPMM0007_ine_104	4530	Oryza sativa	GC-MS	RIKEN
		RPMM0007_touhoku_ine_229_	4530	Oryza sativa	GC-MS	RIKEN
		RPMM0007_ine_094	4530	Oryza sativa	GC-MS	RIKEN
		RPMM0007_ine_015	4530	Oryza sativa	GC-MS	RIKEN
		RPMM0007_touhoku_ine_125_	4530	Oryza sativa	GC-MS	RIKEN
		RPMM0007_gs_015_1	4530	Oryza sativa	GC-MS	RIKEN
		RPMM0007_touhoku_ine_138_	4530	Oryza sativa	GC-MS	RIKEN
		RPMM0007_touhoku_ine_063_	4530	Oryza sativa	GC-MS	RIKEN
		RPMM0007_touhoku_ine_238_	4530	Oryza sativa	GC-MS	RIKEN
		RPMM0007_touhoku_ine_226_	4530	Oryza sativa	GC-MS	RIKEN
		RPMM0007_ine_179	4530	Oryza sativa	GC-MS	RIKEN
		RPMM0007_ine_009	4530	Oryza sativa	GC-MS	RIKEN
		RPMM0007_ine_040	4530	Oryza sativa	GC-MS	RIKEN
		RPMM0007_touhoku_ine_141_	4530	Oryza sativa	GC-MS	RIKEN
		RPMM0007_gs_116_1	4530	Oryza sativa	GC-MS	RIKEN
		RPMM0007_touhoku_ine_050_	4530	Oryza sativa	GC-MS	RIKEN
		RPMM0007_gs_148_1	4530	Oryza sativa	GC-MS	RIKEN
		RPMM0007_gs_083_1	4530	Oryza sativa	GC-MS	RIKEN
		RPMM0007_ine_088	4530	Oryza sativa	GC-MS	RIKEN
		RPMM0007_touhoku_ine_211_	4530	Oryza sativa	GC-MS	RIKEN
		RPMM0007_ine_039	4530	Oryza sativa	GC-MS	RIKEN
		RPMM0007_touhoku_ine_142_	4530	Oryza sativa	GC-MS	RIKEN
		RPMM0007_gs_086_1	4530	Oryza sativa	GC-MS	RIKEN
		RPMM0007_ine_200	4530	Oryza sativa	GC-MS	RIKEN
		RPMM0007_touhoku_ine_145_	4530	Oryza sativa	GC-MS	RIKEN
		RPMM0007_touhoku_ine_228_	4530	Oryza sativa	GC-MS	RIKEN
		RPMM0007_gs_068_1	4530	Oryza sativa	GC-MS	RIKEN
		RPMM0007_touhoku_ine_232_	4530	Oryza sativa	GC-MS	RIKEN
		RPMM0007_touhoku_ine_217_	4530	Oryza sativa	GC-MS	RIKEN
		RPMM0007_touhoku_ine_074_	4530	Oryza sativa	GC-MS	RIKEN
		RPMM0007_ine_026	4530	Oryza sativa	GC-MS	RIKEN
		RPMM0007_touhoku_ine_075_	4530	Oryza sativa	GC-MS	RIKEN
		RPMM0007_ine_096	4530	Oryza sativa	GC-MS	RIKEN
		RPMM0007_gs_156_1	4530	Oryza sativa	GC-MS	RIKEN
		RPMM0007_gs_137_1	4530	Oryza sativa	GC-MS	RIKEN
		RPMM0007_gs_124_1	4530	Oryza sativa	GC-MS	RIKEN
		RPMM0007_ine_011	4530	Oryza sativa	GC-MS	RIKEN
		RPMM0007_ine_118	4530	Oryza sativa	GC-MS	RIKEN
		RPMM0007_touhoku_ine_203_	4530	Oryza sativa	GC-MS	RIKEN
		RPMM0007_ine_119	4530	Oryza sativa	GC-MS	RIKEN
		RPMM0007_gs_072_1	4530	Oryza sativa	GC-MS	RIKEN
		RPMM0007_gs_037_1	4530	Oryza sativa	GC-MS	RIKEN
		RPMM0007_touhoku_ine_213_	4530	Oryza sativa	GC-MS	RIKEN
		RPMM0007_ine_022	4530	Oryza sativa	GC-MS	RIKEN
		RPMM0007_gs_026_1	4530	Oryza sativa	GC-MS	RIKEN
		RPMM0007_ine_021	4530	Oryza sativa	GC-MS	RIKEN
		RPMM0007_ine_161	4530	Oryza sativa	GC-MS	RIKEN
		RPMM0007_touhoku_ine_224_	4530	Oryza sativa	GC-MS	RIKEN
		RPMM0007_ine_033	4530	Oryza sativa	GC-MS	RIKEN
		RPMM0007_ine_099	4530	Oryza sativa	GC-MS	RIKEN
		RPMM0007_gs_149_1	4530	Oryza sativa	GC-MS	RIKEN
		RPMM0007_touhoku_ine_223_	4530	Oryza sativa	GC-MS	RIKEN
		RPMM0007_gs_140_1	4530	Oryza sativa	GC-MS	RIKEN
		RPMM0007_touhoku_ine_057_	4530	Oryza sativa	GC-MS	RIKEN
		RPMM0007_ine_016	4530	Oryza sativa	GC-MS	RIKEN
		RPMM0007_ine_184	4530	Oryza sativa	GC-MS	RIKEN
		RPMM0007_ine_103	4530	Oryza sativa	GC-MS	RIKEN
		RPMM0007_ine_001	4530	Oryza sativa	GC-MS	RIKEN
		RPMM0007_ine_192	4530	Oryza sativa	GC-MS	RIKEN
		RPMM0007_gs_102_1	4530	Oryza sativa	GC-MS	RIKEN
		RPMM0007_ine_188	4530	Oryza sativa	GC-MS	RIKEN
		RPMM0007_touhoku_ine_150_	4530	Oryza sativa	GC-MS	RIKEN
		RPMM0007_gs_105_1	4530	Oryza sativa	GC-MS	RIKEN
		RPMM0007_gs_127_1	4530	Oryza sativa	GC-MS	RIKEN
		RPMM0007_ine_083	4530	Oryza sativa	GC-MS	RIKEN
		RPMM0007_ine_003	4530	Oryza sativa	GC-MS	RIKEN
		RPMM0007_touhoku_ine_233_	4530	Oryza sativa	GC-MS	RIKEN
		RPMM0007_touhoku_ine_068_	4530	Oryza sativa	GC-MS	RIKEN
		RPMM0007_ine_183	4530	Oryza sativa	GC-MS	RIKEN
		RPMM0007_ine_164	4530	Oryza sativa	GC-MS	RIKEN
		RPMM0007_gs_039_1	4530	Oryza sativa	GC-MS	RIKEN
		RPMM0007_ine_028	4530	Oryza sativa	GC-MS	RIKEN
		RPMM0007_gs_017_1	4530	Oryza sativa	GC-MS	RIKEN
		RPMM0007_touhoku_ine_234_	4530	Oryza sativa	GC-MS	RIKEN
		RPMM0007_gs_138_1	4530	Oryza sativa	GC-MS	RIKEN
		RPMM0007_ine_004	4530	Oryza sativa	GC-MS	RIKEN
		RPMM0007_gs_159_1	4530	Oryza sativa	GC-MS	RIKEN
		RPMM0007_ine_087	4530	Oryza sativa	GC-MS	RIKEN
		RPMM0007_ine_085	4530	Oryza sativa	GC-MS	RIKEN
		RPMM0007_touhoku_ine_129_	4530	Oryza sativa	GC-MS	RIKEN
		RPMM0007_touhoku_ine_130_	4530	Oryza sativa	GC-MS	RIKEN
		RPMM0007_touhoku_ine_218_	4530	Oryza sativa	GC-MS	RIKEN
		RPMM0007_gs_036_2	4530	Oryza sativa	GC-MS	RIKEN
		RPMM0007_touhoku_ine_127_	4530	Oryza sativa	GC-MS	RIKEN
		RPMM0007_ine_186	4530	Oryza sativa	GC-MS	RIKEN
		RPMM0007_touhoku_ine_122_	4530	Oryza sativa	GC-MS	RIKEN
		RPMM0007_touhoku_ine_235_	4530	Oryza sativa	GC-MS	RIKEN
		RPMM0007_touhoku_ine_151_	4530	Oryza sativa	GC-MS	RIKEN
		RPMM0007_ine_082	4530	Oryza sativa	GC-MS	RIKEN
		RPMM0007_gs_082_1	4530	Oryza sativa	GC-MS	RIKEN
		RPMM0007_ine_031	4530	Oryza sativa	GC-MS	RIKEN
		RPMM0007_ine_176	4530	Oryza sativa	GC-MS	RIKEN
		RPMM0007_touhoku_ine_066_	4530	Oryza sativa	GC-MS	RIKEN
		RPMM0007_gs_160_1	4530	Oryza sativa	GC-MS	RIKEN
		RPMM0007_ine_196	4530	Oryza sativa	GC-MS	RIKEN
		RPMM0007_touhoku_ine_227_	4530	Oryza sativa	GC-MS	RIKEN
		RPMM0007_gs_103_1	4530	Oryza sativa	GC-MS	RIKEN
		RPMM0007_ine_175	4530	Oryza sativa	GC-MS	RIKEN
		RPMM0007_ine_193	4530	Oryza sativa	GC-MS	RIKEN
		RPMM0007_touhoku_ine_052_	4530	Oryza sativa	GC-MS	RIKEN
		RPMM0007_ine_038	4530	Oryza sativa	GC-MS	RIKEN
		RPMM0007_gs_003_1	4530	Oryza sativa	GC-MS	RIKEN
		RPMM0007_ine_167	4530	Oryza sativa	GC-MS	RIKEN
		RPMM0007_ine_199	4530	Oryza sativa	GC-MS	RIKEN
		RPMM0007_touhoku_ine_152_	4530	Oryza sativa	GC-MS	RIKEN
		RPMM0007_gs_128_1	4530	Oryza sativa	GC-MS	RIKEN
		RPMM0007_touhoku_ine_043_	4530	Oryza sativa	GC-MS	RIKEN
		RPMM0007_ine_023	4530	Oryza sativa	GC-MS	RIKEN
		RPMM0007_ine_008	4530	Oryza sativa	GC-MS	RIKEN
		RPMM0007_gs_150_1	4530	Oryza sativa	GC-MS	RIKEN
		RPMM0007_gs_126_1	4530	Oryza sativa	GC-MS	RIKEN
		RPMM0007_touhoku_ine_123_	4530	Oryza sativa	GC-MS	RIKEN
		RPMM0007_touhoku_ine_146_	4530	Oryza sativa	GC-MS	RIKEN
		RPMM0007_gs_096_1	4530	Oryza sativa	GC-MS	RIKEN
		RPMM0007_touhoku_ine_133_	4530	Oryza sativa	GC-MS	RIKEN
		RPMM0007_gs_029_1	4530	Oryza sativa	GC-MS	RIKEN
		RPMM0007_gs_051_1	4530	Oryza sativa	GC-MS	RIKEN
		RPMM0007_touhoku_ine_155_	4530	Oryza sativa	GC-MS	RIKEN
		RPMM0007_gs_001_1	4530	Oryza sativa	GC-MS	RIKEN
		RPMM0007_ine_189	4530	Oryza sativa	GC-MS	RIKEN
		RPMM0007_gs_141_1	4530	Oryza sativa	GC-MS	RIKEN
		RPMM0007_gs_125_1	4530	Oryza sativa	GC-MS	RIKEN
		RPMM0007_touhoku_ine_048_	4530	Oryza sativa	GC-MS	RIKEN
		RPMM0007_ine_191	4530	Oryza sativa	GC-MS	RIKEN
		RPMM0007_ine_006	4530	Oryza sativa	GC-MS	RIKEN
		RPMM0007_touhoku_ine_062_	4530	Oryza sativa	GC-MS	RIKEN
		RPMM0007_ine_007	4530	Oryza sativa	GC-MS	RIKEN
		RPMM0007_touhoku_ine_208_	4530	Oryza sativa	GC-MS	RIKEN
		RPMM0007_touhoku_ine_230_	4530	Oryza sativa	GC-MS	RIKEN
		RPMM0007_ine_182	4530	Oryza sativa	GC-MS	RIKEN
		RPMM0007_touhoku_ine_154_	4530	Oryza sativa	GC-MS	RIKEN
		RPMM0007_gs_013_1	4530	Oryza sativa	GC-MS	RIKEN
		RPMM0007_ine_174	4530	Oryza sativa	GC-MS	RIKEN
		RPMM0007_touhoku_ine_147_	4530	Oryza sativa	GC-MS	RIKEN
		RPMM0007_touhoku_ine_124_	4530	Oryza sativa	GC-MS	RIKEN
		RPMM0007_ine_115	4530	Oryza sativa	GC-MS	RIKEN
		RPMM0007_ine_002	4530	Oryza sativa	GC-MS	RIKEN
		RPMM0007_touhoku_ine_076_	4530	Oryza sativa	GC-MS	RIKEN
		RPMM0007_gs_106_1	4530	Oryza sativa	GC-MS	RIKEN
		RPMM0007_gs_093_1	4530	Oryza sativa	GC-MS	RIKEN
		RPMM0007_touhoku_ine_137_	4530	Oryza sativa	GC-MS	RIKEN
		RPMM0007_ine_112	4530	Oryza sativa	GC-MS	RIKEN
		RPMM0007_ine_091	4530	Oryza sativa	GC-MS	RIKEN
		RPMM0007_gs_056_1	4530	Oryza sativa	GC-MS	RIKEN
		RPMM0007_ine_092	4530	Oryza sativa	GC-MS	RIKEN
		RPMM0007_ine_081	4530	Oryza sativa	GC-MS	RIKEN
		RPMM0007_touhoku_ine_064_	4530	Oryza sativa	GC-MS	RIKEN
		RPMM0007_touhoku_ine_212_	4530	Oryza sativa	GC-MS	RIKEN
		RPMM0007_gs_139_1	4530	Oryza sativa	GC-MS	RIKEN
		RPMM0007_touhoku_ine_206_	4530	Oryza sativa	GC-MS	RIKEN
		RPMM0007_ine_178	4530	Oryza sativa	GC-MS	RIKEN
		RPMM0007_touhoku_ine_143_	4530	Oryza sativa	GC-MS	RIKEN
		RPMM0007_touhoku_ine_046_	4530	Oryza sativa	GC-MS	RIKEN
		RPMM0007_gs_094_1	4530	Oryza sativa	GC-MS	RIKEN
		RPMM0007_gs_157_1	4530	Oryza sativa	GC-MS	RIKEN
		RPMM0007_gs_095_1	4530	Oryza sativa	GC-MS	RIKEN
		RPMM0007_touhoku_ine_207_	4530	Oryza sativa	GC-MS	RIKEN
		RPMM0007_gs_057_1	4530	Oryza sativa	GC-MS	RIKEN
		RPMM0007_ine_162	4530	Oryza sativa	GC-MS	RIKEN
		RPMM0007_ine_093	4530	Oryza sativa	GC-MS	RIKEN
		RPMM0007_ine_171	4530	Oryza sativa	GC-MS	RIKEN
		RPMM0007_ine_111	4530	Oryza sativa	GC-MS	RIKEN
		RPMM0007_touhoku_ine_131_	4530	Oryza sativa	GC-MS	RIKEN
		RPMM0007_gs_038_1	4530	Oryza sativa	GC-MS	RIKEN
		RPMM0007_ine_180	4530	Oryza sativa	GC-MS	RIKEN
		RPMM0007_touhoku_ine_045_	4530	Oryza sativa	GC-MS	RIKEN
		RPMM0007_ine_086	4530	Oryza sativa	GC-MS	RIKEN
		RPMM0007_ine_170	4530	Oryza sativa	GC-MS	RIKEN
		RPMM0007_touhoku_ine_205_	4530	Oryza sativa	GC-MS	RIKEN
		RPMM0007_ine_018	4530	Oryza sativa	GC-MS	RIKEN
		RPMM0007_touhoku_ine_157_	4530	Oryza sativa	GC-MS	RIKEN
		RPMM0007_ine_034	4530	Oryza sativa	GC-MS	RIKEN
		RPMM0007_gs_146_1	4530	Oryza sativa	GC-MS	RIKEN
		RPMM0007_touhoku_ine_121_	4530	Oryza sativa	GC-MS	RIKEN
		RPMM0007_gs_050_1	4530	Oryza sativa	GC-MS	RIKEN
		RPMM0007_touhoku_ine_202_	4530	Oryza sativa	GC-MS	RIKEN
		RPMM0007_ine_098	4530	Oryza sativa	GC-MS	RIKEN
		RPMM0007_gs_002_1	4530	Oryza sativa	GC-MS	RIKEN
		RPMM0007_gs_030_1	4530	Oryza sativa	GC-MS	RIKEN
		RPMM0007_touhoku_ine_215_	4530	Oryza sativa	GC-MS	RIKEN
		RPMM0007_ine_194	4530	Oryza sativa	GC-MS	RIKEN
		RPMM0007_gs_123_1	4530	Oryza sativa	GC-MS	RIKEN
		RPMM0007_ine_095	4530	Oryza sativa	GC-MS	RIKEN
		RPMM0007_ine_012	4530	Oryza sativa	GC-MS	RIKEN
		RPMM0007_gs_048_1	4530	Oryza sativa	GC-MS	RIKEN
		RPMM0007_ine_120	4530	Oryza sativa	GC-MS	RIKEN
		RPMM0007_touhoku_ine_126_	4530	Oryza sativa	GC-MS	RIKEN
		RPMM0007_touhoku_ine_061_	4530	Oryza sativa	GC-MS	RIKEN
		RPMM0007_touhoku_ine_070_	4530	Oryza sativa	GC-MS	RIKEN
		RPMM0007_gs_049_1	4530	Oryza sativa	GC-MS	RIKEN
		RPMM0007_touhoku_ine_065_	4530	Oryza sativa	GC-MS	RIKEN
		RPMM0007_touhoku_ine_132_	4530	Oryza sativa	GC-MS	RIKEN
		RPMM0007_touhoku_ine_051_	4530	Oryza sativa	GC-MS	RIKEN
		RPMM0007_touhoku_ine_144_	4530	Oryza sativa	GC-MS	RIKEN
		RPMM0007_gs_158_1	4530	Oryza sativa	GC-MS	RIKEN
		RPMM0007_touhoku_ine_156_	4530	Oryza sativa	GC-MS	RIKEN
		RPMM0007_ine_190	4530	Oryza sativa	GC-MS	RIKEN
		RPMM0007_gs_018_1	4530	Oryza sativa	GC-MS	RIKEN
		RPMM0007_touhoku_ine_073_	4530	Oryza sativa	GC-MS	RIKEN
		RPMM0007_gs_047_1	4530	Oryza sativa	GC-MS	RIKEN
		RPMM0007_touhoku_ine_216_	4530	Oryza sativa	GC-MS	RIKEN
		RPMM0007_ine_195	4530	Oryza sativa	GC-MS	RIKEN
		RPMM0007_ine_116	4530	Oryza sativa	GC-MS	RIKEN
		RPMM0007_ine_108	4530	Oryza sativa	GC-MS	RIKEN
		RPMM0007_touhoku_ine_071_	4530	Oryza sativa	GC-MS	RIKEN
		RPMM0007_ine_025	4530	Oryza sativa	GC-MS	RIKEN
		RPMM0007_gs_016_1	4530	Oryza sativa	GC-MS	RIKEN
		RPMM0007_touhoku_ine_225_	4530	Oryza sativa	GC-MS	RIKEN
		RPMM0007_touhoku_ine_128_	4530	Oryza sativa	GC-MS	RIKEN
		RPMM0007_touhoku_ine_044_	4530	Oryza sativa	GC-MS	RIKEN
		RPMM0007_touhoku_ine_058_	4530	Oryza sativa	GC-MS	RIKEN
		RPMM0007_touhoku_ine_149_	4530	Oryza sativa	GC-MS	RIKEN
		RPMM0007_gs_005_1	4530	Oryza sativa	GC-MS	RIKEN
		RPMM0007_ine_036	4530	Oryza sativa	GC-MS	RIKEN
		RPMM0007_touhoku_ine_053_	4530	Oryza sativa	GC-MS	RIKEN
		RPMM0007_gs_073_1	4530	Oryza sativa	GC-MS	RIKEN
		RPMM0007_gs_007_1	4530	Oryza sativa	GC-MS	RIKEN
		RPMM0007_touhoku_ine_209_	4530	Oryza sativa	GC-MS	RIKEN
		RPMM0007_touhoku_ine_041_	4530	Oryza sativa	GC-MS	RIKEN
		RPMM0007_gs_060_1	4530	Oryza sativa	GC-MS	RIKEN
		RPMM0007_gs_070_1	4530	Oryza sativa	GC-MS	RIKEN
		RPMM0007_gs_111_1	4530	Oryza sativa	GC-MS	RIKEN
		RPMM0007_touhoku_ine_231_	4530	Oryza sativa	GC-MS	RIKEN
		RPMM0007_ine_029	4530	Oryza sativa	GC-MS	RIKEN
		RPMM0007_touhoku_ine_077_	4530	Oryza sativa	GC-MS	RIKEN
		RPMM0007_gs_115_1	4530	Oryza sativa	GC-MS	RIKEN
		RPMM0007_touhoku_ine_222_	4530	Oryza sativa	GC-MS	RIKEN
		RPMM0007_touhoku_ine_047_	4530	Oryza sativa	GC-MS	RIKEN
		RPMM0007_ine_037	4530	Oryza sativa	GC-MS	RIKEN
		RPMM0007_gs_085_1	4530	Oryza sativa	GC-MS	RIKEN
		RPMM0007_gs_028_1	4530	Oryza sativa	GC-MS	RIKEN
		RPMM0007_touhoku_ine_148_	4530	Oryza sativa	GC-MS	RIKEN
		RPMM0007_touhoku_ine_049_	4530	Oryza sativa	GC-MS	RIKEN
		RPMM0007_gs_041_1	4530	Oryza sativa	GC-MS	RIKEN
		RPMM0007_gs_006_1	4530	Oryza sativa	GC-MS	RIKEN
		RPMM0007_gs_091_1	4530	Oryza sativa	GC-MS	RIKEN
		RPMM0007_ine_030	4530	Oryza sativa	GC-MS	RIKEN
		RPMM0007_touhoku_ine_072_	4530	Oryza sativa	GC-MS	RIKEN
		RPMM0007_ine_102	4530	Oryza sativa	GC-MS	RIKEN
		RPMM0007_touhoku_ine_135_	4530	Oryza sativa	GC-MS	RIKEN
		RPMM0007_ine_173	4530	Oryza sativa	GC-MS	RIKEN
		RPMM0007_ine_185	4530	Oryza sativa	GC-MS	RIKEN
		RPMM0007_gs_071_1	4530	Oryza sativa	GC-MS	RIKEN
		RPMM0007_ine_097	4530	Oryza sativa	GC-MS	RIKEN
		RPMM0007_gs_014_1	4530	Oryza sativa	GC-MS	RIKEN
		RPMM0007_ine_105	4530	Oryza sativa	GC-MS	RIKEN
		RPMM0007_gs_092_1	4530	Oryza sativa	GC-MS	RIKEN
		RPMM0007_touhoku_ine_067_	4530	Oryza sativa	GC-MS	RIKEN
		RPMM0007_gs_084_1	4530	Oryza sativa	GC-MS	RIKEN
		RPMM0007_ine_177	4530	Oryza sativa	GC-MS	RIKEN
		RPMM0007_gs_069_1	4530	Oryza sativa	GC-MS	RIKEN
		RPMM0007_touhoku_ine_042_	4530	Oryza sativa	GC-MS	RIKEN
		RPMM0007_ine_020	4530	Oryza sativa	GC-MS	RIKEN
		RPMM0007_ine_089	4530	Oryza sativa	GC-MS	RIKEN
		RPMM0007_gs_104_2	4530	Oryza sativa	GC-MS	RIKEN
		RPMM0007_ine_035	4530	Oryza sativa	GC-MS	RIKEN
		RPMM0007_gs_147_1	4530	Oryza sativa	GC-MS	RIKEN
		RPMM0007_touhoku_ine_204_	4530	Oryza sativa	GC-MS	RIKEN
		RPMM0007_ine_172	4530	Oryza sativa	GC-MS	RIKEN
		RPMM0007_gs_058_1	4530	Oryza sativa	GC-MS	RIKEN
		RPMM0007_ine_032	4530	Oryza sativa	GC-MS	RIKEN
		RPMM0007_ine_090	4530	Oryza sativa	GC-MS	RIKEN
		RPMM0007_gs_113_1	4530	Oryza sativa	GC-MS	RIKEN
		RPMM0007_ine_168	4530	Oryza sativa	GC-MS	RIKEN
		RPMM0007_ine_166	4530	Oryza sativa	GC-MS	RIKEN
		RPMM0007_ine_024	4530	Oryza sativa	GC-MS	RIKEN
		RPMM0007_gs_062_1	4530	Oryza sativa	GC-MS	RIKEN
		RPMM0007_ine_113	4530	Oryza sativa	GC-MS	RIKEN
		RPMM0007_gs_136_1	4530	Oryza sativa	GC-MS	RIKEN
		RPMM0007_gs_101_1	4530	Oryza sativa	GC-MS	RIKEN
		RPMM0007_gs_161_1	4530	Oryza sativa	GC-MS	RIKEN
		RPMM0007_touhoku_ine_210_	4530	Oryza sativa	GC-MS	RIKEN
		RPMM0007_ine_197	4530	Oryza sativa	GC-MS	RIKEN
		RPMM0007_gs_027_1	4530	Oryza sativa	GC-MS	RIKEN
		RPMM0007_touhoku_ine_153_	4530	Oryza sativa	GC-MS	RIKEN
		RPMM0007_gs_151_1	4530	Oryza sativa	GC-MS	RIKEN
		RPMM0007_touhoku_ine_201_	4530	Oryza sativa	GC-MS	RIKEN
		RPMM0007_ine_163	4530	Oryza sativa	GC-MS	RIKEN
		RPMM0007_ine_027	4530	Oryza sativa	GC-MS	RIKEN
		RPMM0007_ine_198	4530	Oryza sativa	GC-MS	RIKEN
		RPMM0007_ine_010	4530	Oryza sativa	GC-MS	RIKEN
		RPMM0007_ine_187	4530	Oryza sativa	GC-MS	RIKEN
		RPMM0007_gs_031_1	4530	Oryza sativa	GC-MS	RIKEN
		RPMM0007_ine_101	4530	Oryza sativa	GC-MS	RIKEN
		RPMM0007_gs_117_1	4530	Oryza sativa	GC-MS	RIKEN
		RPMM0007_ine_165	4530	Oryza sativa	GC-MS	RIKEN
		RPMM0007_touhoku_ine_055_	4530	Oryza sativa	GC-MS	RIKEN
		RPMM0007_gs_112_1	4530	Oryza sativa	GC-MS	RIKEN
		RPMM0007_ine_017	4530	Oryza sativa	GC-MS	RIKEN
		RPMM0007_touhoku_ine_221_	4530	Oryza sativa	GC-MS	RIKEN
		RPMM0007_touhoku_ine_236_	4530	Oryza sativa	GC-MS	RIKEN
		RPMM0007_gs_040_1	4530	Oryza sativa	GC-MS	RIKEN
		RPMM0007_ine_181	4530	Oryza sativa	GC-MS	RIKEN
		RPMM0007_ine_109	4530	Oryza sativa	GC-MS	RIKEN
		RPMM0007_gs_061_1	4530	Oryza sativa	GC-MS	RIKEN
		RPMM0007_ine_110	4530	Oryza sativa	GC-MS	RIKEN
		RPMM0007_ine_114	4530	Oryza sativa	GC-MS	RIKEN
RPMM0008	Deciphering starch quality of rice kernels using metabolite profiling and pedigree network analysis.	RPMM0008_AK_01_1_4	4530	Oryza sativa	GC-MS	RIKEN
		RPMM0008_AK_01_3_2	4530	Oryza sativa	GC-MS	RIKEN
		RPMM0008_AK_02_3_4	4530	Oryza sativa	GC-MS	RIKEN
		RPMM0008_AK_01_3_4	4530	Oryza sativa	GC-MS	RIKEN
		RPMM0008_AK_02_2_1	4530	Oryza sativa	GC-MS	RIKEN
		RPMM0008_AK_07_1_1	4530	Oryza sativa	GC-MS	RIKEN
		RPMM0008_AK_07_3_1	4530	Oryza sativa	GC-MS	RIKEN
		RPMM0008_AK_09_2_3	4530	Oryza sativa	GC-MS	RIKEN
		RPMM0008_AK_01_3_1	4530	Oryza sativa	GC-MS	RIKEN
		RPMM0008_AK_05_1_3	4530	Oryza sativa	GC-MS	RIKEN
		RPMM0008_06_WRC_15_1	4530	Oryza sativa	GC-MS	RIKEN
		RPMM0008_06_WRC02_2	4530	Oryza sativa	GC-MS	RIKEN
		RPMM0008_AK_05_3_3	4530	Oryza sativa	GC-MS	RIKEN
		RPMM0008_AK_05_1_4	4530	Oryza sativa	GC-MS	RIKEN
		RPMM0008_AK_06_3_2	4530	Oryza sativa	GC-MS	RIKEN
		RPMM0008_06_WRC_16_4	4530	Oryza sativa	GC-MS	RIKEN
		RPMM0008_AK_04_1_4	4530	Oryza sativa	GC-MS	RIKEN
		RPMM0008_AK_05_3_2	4530	Oryza sativa	GC-MS	RIKEN
		RPMM0008_AK_07_2_4	4530	Oryza sativa	GC-MS	RIKEN
		RPMM0008_AK_02_1_1	4530	Oryza sativa	GC-MS	RIKEN
		RPMM0008_05_WRC_43_2	4530	Oryza sativa	GC-MS	RIKEN
		RPMM0008_AK_09_3_2	4530	Oryza sativa	GC-MS	RIKEN
		RPMM0008_AK_02_3_2	4530	Oryza sativa	GC-MS	RIKEN
		RPMM0008_AK_06_2_3	4530	Oryza sativa	GC-MS	RIKEN
		RPMM0008_AK_02_3_1	4530	Oryza sativa	GC-MS	RIKEN
		RPMM0008_05_WRC_43_1	4530	Oryza sativa	GC-MS	RIKEN
		RPMM0008_05_WRC_14_2	4530	Oryza sativa	GC-MS	RIKEN
		RPMM0008_AK_04_2_2	4530	Oryza sativa	GC-MS	RIKEN
		RPMM0008_05_WRC_53_3	4530	Oryza sativa	GC-MS	RIKEN
		RPMM0008_06_WRC01_2	4530	Oryza sativa	GC-MS	RIKEN
		RPMM0008_06_WRC_24_4	4530	Oryza sativa	GC-MS	RIKEN
		RPMM0008_05_WRC01_3	4530	Oryza sativa	GC-MS	RIKEN
		RPMM0008_05_WRC_15_3	4530	Oryza sativa	GC-MS	RIKEN
		RPMM0008_AK_08_3_1	4530	Oryza sativa	GC-MS	RIKEN
		RPMM0008_AK_04_2_3	4530	Oryza sativa	GC-MS	RIKEN
		RPMM0008_06_WRC_53_2	4530	Oryza sativa	GC-MS	RIKEN
		RPMM0008_AK_05_2_2	4530	Oryza sativa	GC-MS	RIKEN
		RPMM0008_06_WRC_53_3	4530	Oryza sativa	GC-MS	RIKEN
		RPMM0008_06_WRC_43_3	4530	Oryza sativa	GC-MS	RIKEN
		RPMM0008_06_WRC_43_4	4530	Oryza sativa	GC-MS	RIKEN
		RPMM0008_AK_08_1_4	4530	Oryza sativa	GC-MS	RIKEN
		RPMM0008_AK_08_3_2	4530	Oryza sativa	GC-MS	RIKEN
		RPMM0008_AK_04_3_1	4530	Oryza sativa	GC-MS	RIKEN
		RPMM0008_06_WRC_15_4	4530	Oryza sativa	GC-MS	RIKEN
		RPMM0008_AK_08_2_2	4530	Oryza sativa	GC-MS	RIKEN
		RPMM0008_05_WRC_22_2	4530	Oryza sativa	GC-MS	RIKEN
		RPMM0008_06_WRC02_1	4530	Oryza sativa	GC-MS	RIKEN
		RPMM0008_AK_01_2_2	4530	Oryza sativa	GC-MS	RIKEN
		RPMM0008_06_WRC_14_1	4530	Oryza sativa	GC-MS	RIKEN
		RPMM0008_AK_04_3_3	4530	Oryza sativa	GC-MS	RIKEN
		RPMM0008_AK_07_2_3	4530	Oryza sativa	GC-MS	RIKEN
		RPMM0008_06_WRC_16_2	4530	Oryza sativa	GC-MS	RIKEN
		RPMM0008_AK_04_3_4	4530	Oryza sativa	GC-MS	RIKEN
		RPMM0008_06_WRC_22_2	4530	Oryza sativa	GC-MS	RIKEN
		RPMM0008_AK_07_1_4	4530	Oryza sativa	GC-MS	RIKEN
		RPMM0008_06_WRC_14_3	4530	Oryza sativa	GC-MS	RIKEN
		RPMM0008_AK_08_2_3	4530	Oryza sativa	GC-MS	RIKEN
		RPMM0008_05_WRC_53_2	4530	Oryza sativa	GC-MS	RIKEN
		RPMM0008_AK_09_3_1	4530	Oryza sativa	GC-MS	RIKEN
		RPMM0008_06_WRC01_3	4530	Oryza sativa	GC-MS	RIKEN
		RPMM0008_05_WRC02_1	4530	Oryza sativa	GC-MS	RIKEN
		RPMM0008_AK_05_2_3	4530	Oryza sativa	GC-MS	RIKEN
		RPMM0008_06_WRC_22_4	4530	Oryza sativa	GC-MS	RIKEN
		RPMM0008_AK_09_3_4	4530	Oryza sativa	GC-MS	RIKEN
		RPMM0008_05_WRC_22_1	4530	Oryza sativa	GC-MS	RIKEN
		RPMM0008_AK_01_1_2	4530	Oryza sativa	GC-MS	RIKEN
		RPMM0008_05_WRC01_2	4530	Oryza sativa	GC-MS	RIKEN
		RPMM0008_06_WRC_53_1	4530	Oryza sativa	GC-MS	RIKEN
		RPMM0008_AK_05_1_2	4530	Oryza sativa	GC-MS	RIKEN
		RPMM0008_AK_04_1_3	4530	Oryza sativa	GC-MS	RIKEN
		RPMM0008_06_WRC_14_2	4530	Oryza sativa	GC-MS	RIKEN
		RPMM0008_06_WRC_16_3	4530	Oryza sativa	GC-MS	RIKEN
		RPMM0008_05_WRC_15_1	4530	Oryza sativa	GC-MS	RIKEN
		RPMM0008_05_WRC_16_2	4530	Oryza sativa	GC-MS	RIKEN
		RPMM0008_AK_06_2_2	4530	Oryza sativa	GC-MS	RIKEN
		RPMM0008_AK_06_1_2	4530	Oryza sativa	GC-MS	RIKEN
		RPMM0008_AK_08_2_4	4530	Oryza sativa	GC-MS	RIKEN
		RPMM0008_AK_02_2_2	4530	Oryza sativa	GC-MS	RIKEN
		RPMM0008_05_WRC02_4	4530	Oryza sativa	GC-MS	RIKEN
		RPMM0008_AK_09_3_3	4530	Oryza sativa	GC-MS	RIKEN
		RPMM0008_AK_02_2_3	4530	Oryza sativa	GC-MS	RIKEN
		RPMM0008_AK_07_2_2	4530	Oryza sativa	GC-MS	RIKEN
		RPMM0008_06_WRC02_3	4530	Oryza sativa	GC-MS	RIKEN
		RPMM0008_05_WRC_43_3	4530	Oryza sativa	GC-MS	RIKEN
		RPMM0008_06_WRC_24_2	4530	Oryza sativa	GC-MS	RIKEN
		RPMM0008_AK_06_2_1	4530	Oryza sativa	GC-MS	RIKEN
		RPMM0008_AK_07_3_2	4530	Oryza sativa	GC-MS	RIKEN
		RPMM0008_AK_09_1_3	4530	Oryza sativa	GC-MS	RIKEN
		RPMM0008_05_WRC_24_3	4530	Oryza sativa	GC-MS	RIKEN
		RPMM0008_AK_07_3_3	4530	Oryza sativa	GC-MS	RIKEN
		RPMM0008_05_WRC_24_2	4530	Oryza sativa	GC-MS	RIKEN
		RPMM0008_06_WRC_53_4	4530	Oryza sativa	GC-MS	RIKEN
		RPMM0008_AK_02_2_4	4530	Oryza sativa	GC-MS	RIKEN
		RPMM0008_AK_01_1_3	4530	Oryza sativa	GC-MS	RIKEN
		RPMM0008_05_WRC_14_3	4530	Oryza sativa	GC-MS	RIKEN
		RPMM0008_06_WRC_43_1	4530	Oryza sativa	GC-MS	RIKEN
		RPMM0008_AK_04_1_1	4530	Oryza sativa	GC-MS	RIKEN
		RPMM0008_AK_08_3_3	4530	Oryza sativa	GC-MS	RIKEN
		RPMM0008_AK_06_1_4	4530	Oryza sativa	GC-MS	RIKEN
		RPMM0008_AK_08_1_3	4530	Oryza sativa	GC-MS	RIKEN
		RPMM0008_AK_04_1_2	4530	Oryza sativa	GC-MS	RIKEN
		RPMM0008_AK_06_3_3	4530	Oryza sativa	GC-MS	RIKEN
		RPMM0008_05_WRC_24_1	4530	Oryza sativa	GC-MS	RIKEN
		RPMM0008_AK_02_1_4	4530	Oryza sativa	GC-MS	RIKEN
		RPMM0008_AK_05_2_1	4530	Oryza sativa	GC-MS	RIKEN
		RPMM0008_AK_06_3_4	4530	Oryza sativa	GC-MS	RIKEN
		RPMM0008_AK_09_1_2	4530	Oryza sativa	GC-MS	RIKEN
		RPMM0008_AK_05_2_4	4530	Oryza sativa	GC-MS	RIKEN
		RPMM0008_05_WRC_22_3	4530	Oryza sativa	GC-MS	RIKEN
		RPMM0008_AK_05_3_1	4530	Oryza sativa	GC-MS	RIKEN
		RPMM0008_06_WRC_24_3	4530	Oryza sativa	GC-MS	RIKEN
		RPMM0008_AK_01_1_1	4530	Oryza sativa	GC-MS	RIKEN
		RPMM0008_06_WRC_22_3	4530	Oryza sativa	GC-MS	RIKEN
		RPMM0008_AK_05_1_1	4530	Oryza sativa	GC-MS	RIKEN
		RPMM0008_AK_09_1_4	4530	Oryza sativa	GC-MS	RIKEN
		RPMM0008_05_WRC_22_4	4530	Oryza sativa	GC-MS	RIKEN
		RPMM0008_AK_04_3_2	4530	Oryza sativa	GC-MS	RIKEN
		RPMM0008_05_WRC_16_1	4530	Oryza sativa	GC-MS	RIKEN
		RPMM0008_AK_06_3_1	4530	Oryza sativa	GC-MS	RIKEN
		RPMM0008_06_WRC_43_2	4530	Oryza sativa	GC-MS	RIKEN
		RPMM0008_AK_01_2_4	4530	Oryza sativa	GC-MS	RIKEN
		RPMM0008_05_WRC_14_4	4530	Oryza sativa	GC-MS	RIKEN
		RPMM0008_AK_08_1_1	4530	Oryza sativa	GC-MS	RIKEN
		RPMM0008_AK_07_1_3	4530	Oryza sativa	GC-MS	RIKEN
		RPMM0008_AK_09_1_1	4530	Oryza sativa	GC-MS	RIKEN
		RPMM0008_06_WRC01_1	4530	Oryza sativa	GC-MS	RIKEN
		RPMM0008_06_WRC_14_4	4530	Oryza sativa	GC-MS	RIKEN
		RPMM0008_AK_09_2_1	4530	Oryza sativa	GC-MS	RIKEN
		RPMM0008_06_WRC02_4	4530	Oryza sativa	GC-MS	RIKEN
		RPMM0008_05_WRC_16_3	4530	Oryza sativa	GC-MS	RIKEN
		RPMM0008_AK_05_3_4	4530	Oryza sativa	GC-MS	RIKEN
		RPMM0008_AK_06_2_4	4530	Oryza sativa	GC-MS	RIKEN
		RPMM0008_AK_07_2_1	4530	Oryza sativa	GC-MS	RIKEN
		RPMM0008_AK_08_2_1	4530	Oryza sativa	GC-MS	RIKEN
		RPMM0008_AK_01_2_1	4530	Oryza sativa	GC-MS	RIKEN
		RPMM0008_AK_04_2_1	4530	Oryza sativa	GC-MS	RIKEN
		RPMM0008_06_WRC_15_2	4530	Oryza sativa	GC-MS	RIKEN
		RPMM0008_AK_01_2_3	4530	Oryza sativa	GC-MS	RIKEN
		RPMM0008_05_WRC_43_4	4530	Oryza sativa	GC-MS	RIKEN
		RPMM0008_05_WRC_24_4	4530	Oryza sativa	GC-MS	RIKEN
		RPMM0008_06_WRC_15_3	4530	Oryza sativa	GC-MS	RIKEN
		RPMM0008_AK_06_1_3	4530	Oryza sativa	GC-MS	RIKEN
		RPMM0008_05_WRC_53_4	4530	Oryza sativa	GC-MS	RIKEN
		RPMM0008_05_WRC02_2	4530	Oryza sativa	GC-MS	RIKEN
		RPMM0008_AK_08_1_2	4530	Oryza sativa	GC-MS	RIKEN
		RPMM0008_AK_02_1_3	4530	Oryza sativa	GC-MS	RIKEN
		RPMM0008_05_WRC02_3	4530	Oryza sativa	GC-MS	RIKEN
		RPMM0008_06_WRC_24_1	4530	Oryza sativa	GC-MS	RIKEN
		RPMM0008_AK_02_3_3	4530	Oryza sativa	GC-MS	RIKEN
		RPMM0008_05_WRC01_4	4530	Oryza sativa	GC-MS	RIKEN
		RPMM0008_05_WRC01_1	4530	Oryza sativa	GC-MS	RIKEN
		RPMM0008_06_WRC01_4	4530	Oryza sativa	GC-MS	RIKEN
		RPMM0008_AK_04_2_4	4530	Oryza sativa	GC-MS	RIKEN
		RPMM0008_AK_06_1_1	4530	Oryza sativa	GC-MS	RIKEN
		RPMM0008_06_WRC_22_1	4530	Oryza sativa	GC-MS	RIKEN
		RPMM0008_05_WRC_53_1	4530	Oryza sativa	GC-MS	RIKEN
		RPMM0008_AK_09_2_2	4530	Oryza sativa	GC-MS	RIKEN
		RPMM0008_05_WRC_15_2	4530	Oryza sativa	GC-MS	RIKEN
		RPMM0008_06_WRC_16_1	4530	Oryza sativa	GC-MS	RIKEN
		RPMM0008_05_WRC_16_4	4530	Oryza sativa	GC-MS	RIKEN
		RPMM0008_AK_08_3_4	4530	Oryza sativa	GC-MS	RIKEN
		RPMM0008_AK_02_1_2	4530	Oryza sativa	GC-MS	RIKEN
		RPMM0008_AK_07_3_4	4530	Oryza sativa	GC-MS	RIKEN
		RPMM0008_05_WRC_14_1	4530	Oryza sativa	GC-MS	RIKEN
		RPMM0008_AK_09_2_4	4530	Oryza sativa	GC-MS	RIKEN
		RPMM0008_AK_01_3_3	4530	Oryza sativa	GC-MS	RIKEN
		RPMM0008_AK_07_1_2	4530	Oryza sativa	GC-MS	RIKEN
		RPMM0008_05_WRC_15_4	4530	Oryza sativa	GC-MS	RIKEN
RPMM0010	Development of a Direct Headspace Collection Method from Arabidopsis Seedlings Using HS-SPME-GC-TOF-MS Analysis	RPMM0010_Water_121_1	3702	Arabidopsis thaliana	GC-MS	RIKEN
		RPMM0010_MS_suc112_1	3702	Arabidopsis thaliana	GC-MS	RIKEN
		RPMM0010_Water_111_1	3702	Arabidopsis thaliana	GC-MS	RIKEN
		RPMM0010_Water_236_1	3702	Arabidopsis thaliana	GC-MS	RIKEN
		RPMM0010_MS_suc182_1	3702	Arabidopsis thaliana	GC-MS	RIKEN
		RPMM0010_MS_suc141_1	3702	Arabidopsis thaliana	GC-MS	RIKEN
		RPMM0010_Water_235_1	3702	Arabidopsis thaliana	GC-MS	RIKEN
		RPMM0010_Water_115_1	3702	Arabidopsis thaliana	GC-MS	RIKEN
		RPMM0010_Water_248_1	3702	Arabidopsis thaliana	GC-MS	RIKEN
		RPMM0010_MS_suc120_1	3702	Arabidopsis thaliana	GC-MS	RIKEN
		RPMM0010_MS_suc245_1	3702	Arabidopsis thaliana	GC-MS	RIKEN
		RPMM0010_Water_173_1	3702	Arabidopsis thaliana	GC-MS	RIKEN
		RPMM0010_MS_suc115_1	3702	Arabidopsis thaliana	GC-MS	RIKEN
		RPMM0010_Water_143_1	3702	Arabidopsis thaliana	GC-MS	RIKEN
		RPMM0010_MS_suc246_1	3702	Arabidopsis thaliana	GC-MS	RIKEN
		RPMM0010_MS_suc248_1	3702	Arabidopsis thaliana	GC-MS	RIKEN
		RPMM0010_Water_119_1	3702	Arabidopsis thaliana	GC-MS	RIKEN
		RPMM0010_MS_suc122_1	3702	Arabidopsis thaliana	GC-MS	RIKEN
		RPMM0010_MS_suc173_1	3702	Arabidopsis thaliana	GC-MS	RIKEN
		RPMM0010_MS_suc243_1	3702	Arabidopsis thaliana	GC-MS	RIKEN
		RPMM0010_Water_179_1	3702	Arabidopsis thaliana	GC-MS	RIKEN
		RPMM0010_Water_92_1	3702	Arabidopsis thaliana	GC-MS	RIKEN
		RPMM0010_MS_suc144_1	3702	Arabidopsis thaliana	GC-MS	RIKEN
		RPMM0010_MS_suc117_1	3702	Arabidopsis thaliana	GC-MS	RIKEN
		RPMM0010_Water_110_1	3702	Arabidopsis thaliana	GC-MS	RIKEN
		RPMM0010_Water_122_1	3702	Arabidopsis thaliana	GC-MS	RIKEN
		RPMM0010_Water_116_1	3702	Arabidopsis thaliana	GC-MS	RIKEN
		RPMM0010_MS_suc236_1	3702	Arabidopsis thaliana	GC-MS	RIKEN
		RPMM0010_MS_suc143_1	3702	Arabidopsis thaliana	GC-MS	RIKEN
		RPMM0010_MS_suc113_1	3702	Arabidopsis thaliana	GC-MS	RIKEN
		RPMM0010_MS_suc123_1	3702	Arabidopsis thaliana	GC-MS	RIKEN
		RPMM0010_MS_suc238_1	3702	Arabidopsis thaliana	GC-MS	RIKEN
		RPMM0010_MS_suc187_1	3702	Arabidopsis thaliana	GC-MS	RIKEN
		RPMM0010_Water_139_1	3702	Arabidopsis thaliana	GC-MS	RIKEN
		RPMM0010_Water_109_1	3702	Arabidopsis thaliana	GC-MS	RIKEN
		RPMM0010_MS_suc124_1	3702	Arabidopsis thaliana	GC-MS	RIKEN
		RPMM0010_Water_242_1	3702	Arabidopsis thaliana	GC-MS	RIKEN
		RPMM0010_MS_suc241_1	3702	Arabidopsis thaliana	GC-MS	RIKEN
		RPMM0010_MS_suc108_1	3702	Arabidopsis thaliana	GC-MS	RIKEN
		RPMM0010_Water_118_1	3702	Arabidopsis thaliana	GC-MS	RIKEN
		RPMM0010_Water_137_1	3702	Arabidopsis thaliana	GC-MS	RIKEN
		RPMM0010_MS_suc142_1	3702	Arabidopsis thaliana	GC-MS	RIKEN
		RPMM0010_MS_suc111_1	3702	Arabidopsis thaliana	GC-MS	RIKEN
		RPMM0010_Water_187_1	3702	Arabidopsis thaliana	GC-MS	RIKEN
		RPMM0010_MS_suc183_1	3702	Arabidopsis thaliana	GC-MS	RIKEN
		RPMM0010_Water_181_1	3702	Arabidopsis thaliana	GC-MS	RIKEN
		RPMM0010_MS_suc138_1	3702	Arabidopsis thaliana	GC-MS	RIKEN
		RPMM0010_Water_188_1	3702	Arabidopsis thaliana	GC-MS	RIKEN
		RPMM0010_MS_suc185_1	3702	Arabidopsis thaliana	GC-MS	RIKEN
		RPMM0010_MS_suc110_1	3702	Arabidopsis thaliana	GC-MS	RIKEN
		RPMM0010_MS_suc232_1	3702	Arabidopsis thaliana	GC-MS	RIKEN
		RPMM0010_MS_suc121_1	3702	Arabidopsis thaliana	GC-MS	RIKEN
		RPMM0010_MS_suc234_1	3702	Arabidopsis thaliana	GC-MS	RIKEN
		RPMM0010_MS_suc235_1	3702	Arabidopsis thaliana	GC-MS	RIKEN
		RPMM0010_Water_142_1	3702	Arabidopsis thaliana	GC-MS	RIKEN
		RPMM0010_Water_238_1	3702	Arabidopsis thaliana	GC-MS	RIKEN
		RPMM0010_MS_suc148_1	3702	Arabidopsis thaliana	GC-MS	RIKEN
		RPMM0010_Water_239_1	3702	Arabidopsis thaliana	GC-MS	RIKEN
		RPMM0010_MS_suc119_1	3702	Arabidopsis thaliana	GC-MS	RIKEN
		RPMM0010_Water_178_1	3702	Arabidopsis thaliana	GC-MS	RIKEN
		RPMM0010_Water_232_1	3702	Arabidopsis thaliana	GC-MS	RIKEN
		RPMM0010_MS_suc242_1	3702	Arabidopsis thaliana	GC-MS	RIKEN
		RPMM0010_Water_237_1	3702	Arabidopsis thaliana	GC-MS	RIKEN
		RPMM0010_MS_suc178_1	3702	Arabidopsis thaliana	GC-MS	RIKEN
		RPMM0010_Water_240_1	3702	Arabidopsis thaliana	GC-MS	RIKEN
		RPMM0010_Water_185_1	3702	Arabidopsis thaliana	GC-MS	RIKEN
		RPMM0010_Water_231_1	3702	Arabidopsis thaliana	GC-MS	RIKEN
		RPMM0010_MS_suc172_1	3702	Arabidopsis thaliana	GC-MS	RIKEN
		RPMM0010_Water_140_1	3702	Arabidopsis thaliana	GC-MS	RIKEN
		RPMM0010_Water_114_1	3702	Arabidopsis thaliana	GC-MS	RIKEN
		RPMM0010_Water_241_1	3702	Arabidopsis thaliana	GC-MS	RIKEN
		RPMM0010_Water_113_1	3702	Arabidopsis thaliana	GC-MS	RIKEN
		RPMM0010_Water_246_1	3702	Arabidopsis thaliana	GC-MS	RIKEN
		RPMM0010_MS_suc175_1	3702	Arabidopsis thaliana	GC-MS	RIKEN
		RPMM0010_Water_177_1	3702	Arabidopsis thaliana	GC-MS	RIKEN
		RPMM0010_Water_138_1	3702	Arabidopsis thaliana	GC-MS	RIKEN
		RPMM0010_Water_183_1	3702	Arabidopsis thaliana	GC-MS	RIKEN
		RPMM0010_Water_112_1	3702	Arabidopsis thaliana	GC-MS	RIKEN
		RPMM0010_MS_suc137_1	3702	Arabidopsis thaliana	GC-MS	RIKEN
		RPMM0010_MS_suc171_1	3702	Arabidopsis thaliana	GC-MS	RIKEN
		RPMM0010_Water_247_1	3702	Arabidopsis thaliana	GC-MS	RIKEN
		RPMM0010_MS_suc147_1	3702	Arabidopsis thaliana	GC-MS	RIKEN
		RPMM0010_MS_suc233_1	3702	Arabidopsis thaliana	GC-MS	RIKEN
		RPMM0010_MS_suc239_1	3702	Arabidopsis thaliana	GC-MS	RIKEN
		RPMM0010_Water_144_1	3702	Arabidopsis thaliana	GC-MS	RIKEN
		RPMM0010_MS_suc179_1	3702	Arabidopsis thaliana	GC-MS	RIKEN
		RPMM0010_MS_suc231_1	3702	Arabidopsis thaliana	GC-MS	RIKEN
		RPMM0010_MS_suc186_1	3702	Arabidopsis thaliana	GC-MS	RIKEN
		RPMM0010_Water_124_1	3702	Arabidopsis thaliana	GC-MS	RIKEN
		RPMM0010_MS_suc109_1	3702	Arabidopsis thaliana	GC-MS	RIKEN
		RPMM0010_MS_suc180_1	3702	Arabidopsis thaliana	GC-MS	RIKEN
		RPMM0010_Water_141_1	3702	Arabidopsis thaliana	GC-MS	RIKEN
		RPMM0010_MS_suc177_1	3702	Arabidopsis thaliana	GC-MS	RIKEN
		RPMM0010_Water_245_1	3702	Arabidopsis thaliana	GC-MS	RIKEN
		RPMM0010_MS_suc174_1	3702	Arabidopsis thaliana	GC-MS	RIKEN
		RPMM0010_Water_244_1	3702	Arabidopsis thaliana	GC-MS	RIKEN
		RPMM0010_Water_171_1	3702	Arabidopsis thaliana	GC-MS	RIKEN
		RPMM0010_Water_108_1	3702	Arabidopsis thaliana	GC-MS	RIKEN
		RPMM0010_MS_suc139_1	3702	Arabidopsis thaliana	GC-MS	RIKEN
		RPMM0010_Water_180_1	3702	Arabidopsis thaliana	GC-MS	RIKEN
		RPMM0010_MS_suc247_1	3702	Arabidopsis thaliana	GC-MS	RIKEN
		RPMM0010_Water_117_1	3702	Arabidopsis thaliana	GC-MS	RIKEN
		RPMM0010_MS_suc118_1	3702	Arabidopsis thaliana	GC-MS	RIKEN
		RPMM0010_Water_184_1	3702	Arabidopsis thaliana	GC-MS	RIKEN
		RPMM0010_Water_120_1	3702	Arabidopsis thaliana	GC-MS	RIKEN
		RPMM0010_Water_107_1	3702	Arabidopsis thaliana	GC-MS	RIKEN
		RPMM0010_Water_175_1	3702	Arabidopsis thaliana	GC-MS	RIKEN
		RPMM0010_Water_174_1	3702	Arabidopsis thaliana	GC-MS	RIKEN
		RPMM0010_MS_suc244_1	3702	Arabidopsis thaliana	GC-MS	RIKEN
		RPMM0010_Water_243_1	3702	Arabidopsis thaliana	GC-MS	RIKEN
		RPMM0010_Water_148_1	3702	Arabidopsis thaliana	GC-MS	RIKEN
		RPMM0010_MS_suc237_1	3702	Arabidopsis thaliana	GC-MS	RIKEN
		RPMM0010_Water_123_1	3702	Arabidopsis thaliana	GC-MS	RIKEN
		RPMM0010_MS_suc184_1	3702	Arabidopsis thaliana	GC-MS	RIKEN
		RPMM0010_MS_suc240_1	3702	Arabidopsis thaliana	GC-MS	RIKEN
		RPMM0010_MS_suc176_1	3702	Arabidopsis thaliana	GC-MS	RIKEN
		RPMM0010_MS_suc188_1	3702	Arabidopsis thaliana	GC-MS	RIKEN
		RPMM0010_Water_233_1	3702	Arabidopsis thaliana	GC-MS	RIKEN
		RPMM0010_Water_234_1	3702	Arabidopsis thaliana	GC-MS	RIKEN
		RPMM0010_MS_suc140_1	3702	Arabidopsis thaliana	GC-MS	RIKEN
		RPMM0010_Water_182_1	3702	Arabidopsis thaliana	GC-MS	RIKEN
		RPMM0010_MS_suc181_1	3702	Arabidopsis thaliana	GC-MS	RIKEN
		RPMM0010_MS_suc116_1	3702	Arabidopsis thaliana	GC-MS	RIKEN
		RPMM0010_Water_172_1	3702	Arabidopsis thaliana	GC-MS	RIKEN
		RPMM0010_Water_186_1	3702	Arabidopsis thaliana	GC-MS	RIKEN
		RPMM0010_MS_suc107_1	3702	Arabidopsis thaliana	GC-MS	RIKEN
		RPMM0010_MS_suc114_1	3702	Arabidopsis thaliana	GC-MS	RIKEN
		RPMM0010_Water_176_1	3702	Arabidopsis thaliana	GC-MS	RIKEN
		RPMM0010_Water_147_1	3702	Arabidopsis thaliana	GC-MS	RIKEN
RPMM0011	Comparative metabolomics charts the impact of genotype-dependent methionine accumulation in <i>Arabidopsis thaliana</i>	RPMM0011_mto_012_1	3702	Arabidopsis thaliana	GC-MS	RIKEN
		RPMM0011_mto_037_1	3702	Arabidopsis thaliana	GC-MS	RIKEN
		RPMM0011_mto_033_1	3702	Arabidopsis thaliana	GC-MS	RIKEN
		RPMM0011_mto_018_1	3702	Arabidopsis thaliana	GC-MS	RIKEN
		RPMM0011_mto_023_1	3702	Arabidopsis thaliana	GC-MS	RIKEN
		RPMM0011_mto_010_1	3702	Arabidopsis thaliana	GC-MS	RIKEN
		RPMM0011_mto_058_1	3702	Arabidopsis thaliana	GC-MS	RIKEN
		RPMM0011_mto_028_1	3702	Arabidopsis thaliana	GC-MS	RIKEN
		RPMM0011_mto_013_1	3702	Arabidopsis thaliana	GC-MS	RIKEN
		RPMM0011_mto_051_1	3702	Arabidopsis thaliana	GC-MS	RIKEN
		RPMM0011_mto_025_1	3702	Arabidopsis thaliana	GC-MS	RIKEN
		RPMM0011_mto_060_1	3702	Arabidopsis thaliana	GC-MS	RIKEN
		RPMM0011_mto_046_1	3702	Arabidopsis thaliana	GC-MS	RIKEN
		RPMM0011_mto_041_1	3702	Arabidopsis thaliana	GC-MS	RIKEN
		RPMM0011_mto_048_1	3702	Arabidopsis thaliana	GC-MS	RIKEN
		RPMM0011_mto_024_1	3702	Arabidopsis thaliana	GC-MS	RIKEN
		RPMM0011_mto_043_1	3702	Arabidopsis thaliana	GC-MS	RIKEN
		RPMM0011_mto_020_1	3702	Arabidopsis thaliana	GC-MS	RIKEN
		RPMM0011_mto_002_1	3702	Arabidopsis thaliana	GC-MS	RIKEN
		RPMM0011_mto_035_1	3702	Arabidopsis thaliana	GC-MS	RIKEN
		RPMM0011_mto_039_1	3702	Arabidopsis thaliana	GC-MS	RIKEN
		RPMM0011_mto_014_1	3702	Arabidopsis thaliana	GC-MS	RIKEN
		RPMM0011_mto_029_2	3702	Arabidopsis thaliana	GC-MS	RIKEN
		RPMM0011_mto_034_2	3702	Arabidopsis thaliana	GC-MS	RIKEN
		RPMM0011_mto_022_1	3702	Arabidopsis thaliana	GC-MS	RIKEN
		RPMM0011_mto_050_1	3702	Arabidopsis thaliana	GC-MS	RIKEN
		RPMM0011_mto_053_1	3702	Arabidopsis thaliana	GC-MS	RIKEN
		RPMM0011_mto_015_1	3702	Arabidopsis thaliana	GC-MS	RIKEN
		RPMM0011_mto_014_2	3702	Arabidopsis thaliana	GC-MS	RIKEN
		RPMM0011_mto_040_1	3702	Arabidopsis thaliana	GC-MS	RIKEN
		RPMM0011_mto_047_1	3702	Arabidopsis thaliana	GC-MS	RIKEN
		RPMM0011_mto_016_1	3702	Arabidopsis thaliana	GC-MS	RIKEN
		RPMM0011_mto_006_1	3702	Arabidopsis thaliana	GC-MS	RIKEN
		RPMM0011_mto_027_1	3702	Arabidopsis thaliana	GC-MS	RIKEN
		RPMM0011_mto_003_2	3702	Arabidopsis thaliana	GC-MS	RIKEN
		RPMM0011_mto_059_1	3702	Arabidopsis thaliana	GC-MS	RIKEN
		RPMM0011_mto_045_1	3702	Arabidopsis thaliana	GC-MS	RIKEN
		RPMM0011_mto_026_1	3702	Arabidopsis thaliana	GC-MS	RIKEN
		RPMM0011_mto_005_1	3702	Arabidopsis thaliana	GC-MS	RIKEN
		RPMM0011_mto_021_1	3702	Arabidopsis thaliana	GC-MS	RIKEN
		RPMM0011_mto_019_1	3702	Arabidopsis thaliana	GC-MS	RIKEN
		RPMM0011_mto_017_1	3702	Arabidopsis thaliana	GC-MS	RIKEN
		RPMM0011_mto_032_1	3702	Arabidopsis thaliana	GC-MS	RIKEN
		RPMM0011_mto_031_1	3702	Arabidopsis thaliana	GC-MS	RIKEN
		RPMM0011_mto_042_1	3702	Arabidopsis thaliana	GC-MS	RIKEN
		RPMM0011_mto_038_1	3702	Arabidopsis thaliana	GC-MS	RIKEN
		RPMM0011_mto_011_1	3702	Arabidopsis thaliana	GC-MS	RIKEN
		RPMM0011_mto_030_1	3702	Arabidopsis thaliana	GC-MS	RIKEN
		RPMM0011_mto_004_1	3702	Arabidopsis thaliana	GC-MS	RIKEN
		RPMM0011_mto_057_1	3702	Arabidopsis thaliana	GC-MS	RIKEN
		RPMM0011_mto_001_1	3702	Arabidopsis thaliana	GC-MS	RIKEN
		RPMM0011_mto_007_1	3702	Arabidopsis thaliana	GC-MS	RIKEN
		RPMM0011_mto_008_1	3702	Arabidopsis thaliana	GC-MS	RIKEN
		RPMM0011_mto_044_1	3702	Arabidopsis thaliana	GC-MS	RIKEN
		RPMM0011_mto_056_1	3702	Arabidopsis thaliana	GC-MS	RIKEN
		RPMM0011_mto_054_1	3702	Arabidopsis thaliana	GC-MS	RIKEN
		RPMM0011_mto_049_1	3702	Arabidopsis thaliana	GC-MS	RIKEN
		RPMM0011_mto_036_1	3702	Arabidopsis thaliana	GC-MS	RIKEN
RPMM0012	Metabolomic Screening Applied to Rice FOX <i>Arabidopsis</i> Lines Leads to the Identification of a Gene-Changing Nitrogen Metabolism	RPMM0012_ineara2nd_4_026	3702	Arabidopsis thaliana	GC-MS	RIKEN
		RPMM0012_sup1_T3_14_1	3702	Arabidopsis thaliana	GC-MS	RIKEN
		RPMM0012_ineara2nd_4_036	3702	Arabidopsis thaliana	GC-MS	RIKEN
		RPMM0012_ineara2nd_5_056	3702	Arabidopsis thaliana	GC-MS	RIKEN
		RPMM0012_ineara2nd_5_024	3702	Arabidopsis thaliana	GC-MS	RIKEN
		RPMM0012_ineara2nd_4_038	3702	Arabidopsis thaliana	GC-MS	RIKEN
		RPMM0012_ineara2nd_4_062	3702	Arabidopsis thaliana	GC-MS	RIKEN
		RPMM0012_ineara2nd_019	3702	Arabidopsis thaliana	GC-MS	RIKEN
		RPMM0012_ineara2nd_4_057	3702	Arabidopsis thaliana	GC-MS	RIKEN
		RPMM0012_ineara2nd3_055	3702	Arabidopsis thaliana	GC-MS	RIKEN
		RPMM0012_ineara2nd_5_088	3702	Arabidopsis thaliana	GC-MS	RIKEN
		RPMM0012_ineara2nd_4_002	3702	Arabidopsis thaliana	GC-MS	RIKEN
		RPMM0012_sup4_K16331_007	3702	Arabidopsis thaliana	GC-MS	RIKEN
		RPMM0012_sup1_T3_16_2	3702	Arabidopsis thaliana	GC-MS	RIKEN
		RPMM0012_sup2_araLOB37_35	3702	Arabidopsis thaliana	GC-MS	RIKEN
		RPMM0012_ineara2nd_5_061	3702	Arabidopsis thaliana	GC-MS	RIKEN
		RPMM0012_ineara2nd_5_076	3702	Arabidopsis thaliana	GC-MS	RIKEN
		RPMM0012_sup5_ine_15_1	4530	Oryza sativa	GC-MS	RIKEN
		RPMM0012_sup2_araLOB37_20	3702	Arabidopsis thaliana	GC-MS	RIKEN
		RPMM0012_sup4_K16331_061	3702	Arabidopsis thaliana	GC-MS	RIKEN
		RPMM0012_sup4_K16331_032	3702	Arabidopsis thaliana	GC-MS	RIKEN
		RPMM0012_ineara2nd_5_083	3702	Arabidopsis thaliana	GC-MS	RIKEN
		RPMM0012_sup4_K16331_025	3702	Arabidopsis thaliana	GC-MS	RIKEN
		RPMM0012_ineara2nd_5_044	3702	Arabidopsis thaliana	GC-MS	RIKEN
		RPMM0012_ineara2nd_5_022	3702	Arabidopsis thaliana	GC-MS	RIKEN
		RPMM0012_ineara2nd_5_080	3702	Arabidopsis thaliana	GC-MS	RIKEN
		RPMM0012_ineara2nd3_062	3702	Arabidopsis thaliana	GC-MS	RIKEN
		RPMM0012_ineara2nd3_045	3702	Arabidopsis thaliana	GC-MS	RIKEN
		RPMM0012_ineara2nd_004	3702	Arabidopsis thaliana	GC-MS	RIKEN
		RPMM0012_sup2_araLOB37_43	3702	Arabidopsis thaliana	GC-MS	RIKEN
		RPMM0012_ineara2nd_4_105	3702	Arabidopsis thaliana	GC-MS	RIKEN
		RPMM0012_ineara2nd_4_126	3702	Arabidopsis thaliana	GC-MS	RIKEN
		RPMM0012_ineara2nd_5_010	3702	Arabidopsis thaliana	GC-MS	RIKEN
		RPMM0012_sup5_ine_31_1	4530	Oryza sativa	GC-MS	RIKEN
		RPMM0012_ineara2nd_5_081	3702	Arabidopsis thaliana	GC-MS	RIKEN
		RPMM0012_ineara2nd_4_095	3702	Arabidopsis thaliana	GC-MS	RIKEN
		RPMM0012_ineara2nd_5_085	3702	Arabidopsis thaliana	GC-MS	RIKEN
		RPMM0012_ineara2nd3_051	3702	Arabidopsis thaliana	GC-MS	RIKEN
		RPMM0012_sup2_araLOB37_70	3702	Arabidopsis thaliana	GC-MS	RIKEN
		RPMM0012_ineara2nd_5_090	3702	Arabidopsis thaliana	GC-MS	RIKEN
		RPMM0012_sup1_T3_03_1	3702	Arabidopsis thaliana	GC-MS	RIKEN
		RPMM0012_sup2_araLOB37_33	3702	Arabidopsis thaliana	GC-MS	RIKEN
		RPMM0012_ineara2nd_014	3702	Arabidopsis thaliana	GC-MS	RIKEN
		RPMM0012_ineara2nd_4_102	3702	Arabidopsis thaliana	GC-MS	RIKEN
		RPMM0012_ineara2nd_5_001	3702	Arabidopsis thaliana	GC-MS	RIKEN
		RPMM0012_sup2_araLOB37_60	3702	Arabidopsis thaliana	GC-MS	RIKEN
		RPMM0012_ineara2nd_5_003	3702	Arabidopsis thaliana	GC-MS	RIKEN
		RPMM0012_ineara2nd3_038	3702	Arabidopsis thaliana	GC-MS	RIKEN
		RPMM0012_sup4_K16331_059	3702	Arabidopsis thaliana	GC-MS	RIKEN
		RPMM0012_ineara2nd3_010	3702	Arabidopsis thaliana	GC-MS	RIKEN
		RPMM0012_sup2_araLOB37_86	3702	Arabidopsis thaliana	GC-MS	RIKEN
		RPMM0012_ineara2nd_5_004	3702	Arabidopsis thaliana	GC-MS	RIKEN
		RPMM0012_sup2_araLOB37_65	3702	Arabidopsis thaliana	GC-MS	RIKEN
		RPMM0012_ineara2nd_5_068	3702	Arabidopsis thaliana	GC-MS	RIKEN
		RPMM0012_ineara2nd3_029	3702	Arabidopsis thaliana	GC-MS	RIKEN
		RPMM0012_ineara2nd3_032	3702	Arabidopsis thaliana	GC-MS	RIKEN
		RPMM0012_ineara2nd3_005	3702	Arabidopsis thaliana	GC-MS	RIKEN
		RPMM0012_ineara2nd3_015	3702	Arabidopsis thaliana	GC-MS	RIKEN
		RPMM0012_ineara2nd_4_075	3702	Arabidopsis thaliana	GC-MS	RIKEN
		RPMM0012_sup2_araLOB37_05	3702	Arabidopsis thaliana	GC-MS	RIKEN
		RPMM0012_sup4_K16331_006	3702	Arabidopsis thaliana	GC-MS	RIKEN
		RPMM0012_ineara2nd_031	3702	Arabidopsis thaliana	GC-MS	RIKEN
		RPMM0012_sup2_araLOB37_85	3702	Arabidopsis thaliana	GC-MS	RIKEN
		RPMM0012_sup2_araLOB37_88	3702	Arabidopsis thaliana	GC-MS	RIKEN
		RPMM0012_ineara2nd_5_020	3702	Arabidopsis thaliana	GC-MS	RIKEN
		RPMM0012_ineara2nd_010	3702	Arabidopsis thaliana	GC-MS	RIKEN
		RPMM0012_ineara2nd_4_114	3702	Arabidopsis thaliana	GC-MS	RIKEN
		RPMM0012_ineara2nd3_030	3702	Arabidopsis thaliana	GC-MS	RIKEN
		RPMM0012_sup4_K16331_051	3702	Arabidopsis thaliana	GC-MS	RIKEN
		RPMM0012_sup2_araLOB37_53	3702	Arabidopsis thaliana	GC-MS	RIKEN
		RPMM0012_ineara2nd_4_035	3702	Arabidopsis thaliana	GC-MS	RIKEN
		RPMM0012_ineara2nd_4_094	3702	Arabidopsis thaliana	GC-MS	RIKEN
		RPMM0012_sup2_araLOB37_12	3702	Arabidopsis thaliana	GC-MS	RIKEN
		RPMM0012_sup1_T3_47_2	3702	Arabidopsis thaliana	GC-MS	RIKEN
		RPMM0012_ineara2nd_4_084	3702	Arabidopsis thaliana	GC-MS	RIKEN
		RPMM0012_sup4_K16331_048	3702	Arabidopsis thaliana	GC-MS	RIKEN
		RPMM0012_sup4_K16331_014	3702	Arabidopsis thaliana	GC-MS	RIKEN
		RPMM0012_ineara2nd_5_064	3702	Arabidopsis thaliana	GC-MS	RIKEN
		RPMM0012_ineara2nd_4_080	3702	Arabidopsis thaliana	GC-MS	RIKEN
		RPMM0012_sup5_ine_02_1	4530	Oryza sativa	GC-MS	RIKEN
		RPMM0012_ineara2nd_4_017	3702	Arabidopsis thaliana	GC-MS	RIKEN
		RPMM0012_ineara2nd_5_016	3702	Arabidopsis thaliana	GC-MS	RIKEN
		RPMM0012_sup4_K16331_021	3702	Arabidopsis thaliana	GC-MS	RIKEN
		RPMM0012_sup2_araLOB37_62	3702	Arabidopsis thaliana	GC-MS	RIKEN
		RPMM0012_ineara2nd_005	3702	Arabidopsis thaliana	GC-MS	RIKEN
		RPMM0012_sup2_araLOB37_18	3702	Arabidopsis thaliana	GC-MS	RIKEN
		RPMM0012_ineara2nd_036	3702	Arabidopsis thaliana	GC-MS	RIKEN
		RPMM0012_sup1_T3_46_1	3702	Arabidopsis thaliana	GC-MS	RIKEN
		RPMM0012_ineara2nd_5_046	3702	Arabidopsis thaliana	GC-MS	RIKEN
		RPMM0012_ineara2nd_033	3702	Arabidopsis thaliana	GC-MS	RIKEN
		RPMM0012_ineara2nd_4_068	3702	Arabidopsis thaliana	GC-MS	RIKEN
		RPMM0012_ineara2nd3_037	3702	Arabidopsis thaliana	GC-MS	RIKEN
		RPMM0012_ineara2nd_016	3702	Arabidopsis thaliana	GC-MS	RIKEN
		RPMM0012_ineara2nd_038	3702	Arabidopsis thaliana	GC-MS	RIKEN
		RPMM0012_ineara2nd_5_079	3702	Arabidopsis thaliana	GC-MS	RIKEN
		RPMM0012_sup2_araLOB37_42	3702	Arabidopsis thaliana	GC-MS	RIKEN
		RPMM0012_sup4_K16331_038	3702	Arabidopsis thaliana	GC-MS	RIKEN
		RPMM0012_ineara2nd_5_040	3702	Arabidopsis thaliana	GC-MS	RIKEN
		RPMM0012_ineara2nd_5_053	3702	Arabidopsis thaliana	GC-MS	RIKEN
		RPMM0012_sup5_ine_25_1	4530	Oryza sativa	GC-MS	RIKEN
		RPMM0012_sup1_T3_07_1	3702	Arabidopsis thaliana	GC-MS	RIKEN
		RPMM0012_sup4_K16331_009	3702	Arabidopsis thaliana	GC-MS	RIKEN
		RPMM0012_ineara2nd_5_008	3702	Arabidopsis thaliana	GC-MS	RIKEN
		RPMM0012_sup4_K16331_046	3702	Arabidopsis thaliana	GC-MS	RIKEN
		RPMM0012_ineara2nd3_009	3702	Arabidopsis thaliana	GC-MS	RIKEN
		RPMM0012_ineara2nd_4_039	3702	Arabidopsis thaliana	GC-MS	RIKEN
		RPMM0012_sup1_T3_40_1	3702	Arabidopsis thaliana	GC-MS	RIKEN
[truncated: 7,044 more rows]
